# Supplementary material for: {μ-Bis(1-methyl­imidazol-2-yl)methane-κ2 N 3:N 3′}bis­{[(1-methyl­imidazol-2-yl)methane-κ2 N 3,N 3′]copper(I)} bis­(tri­fluoro­methane­sulfonate)
Source: Acta Crystallogr Sect E Struct Rep Online. 2009 Oct 3;65(Pt 11):m1286–7. doi: 10.1107/S1600536809039622 (PMC2971412; doi:10.1107/S1600536809039622)
Supplement: Supplementary file 2 [file e-65-m1286-Isup2.hkl]

# 
# h,k,l, Fc-squared, Fo-squared, sigma(Fo-squared) and status flag 
# 
data_I
_shelx_title '  [(m-Me2BIM)(CuMe2BIM)2](OTf)2' 
_shelx_refln_list_code          4 
_shelx_F_calc_maximum      375.48 
_exptl_crystal_F_000      1944.00 
_reflns_d_resolution_high  0.7698 
 
loop_ 
 _symmetry_equiv_pos_as_xyz 
 'x, y, z' 
 '-x+1/2, y+1/2, -z+1/2' 
 '-x, -y, -z' 
 'x-1/2, -y-1/2, z-1/2' 
 
_cell_length_a    22.5575 
_cell_length_b     7.0307 
_cell_length_c    25.4982 
_cell_angle_alpha  90.000 
_cell_angle_beta  109.118 
_cell_angle_gamma  90.000 
 
_shelx_F_squared_multiplier     1.000 
 
loop_ 
 _refln_index_h 
 _refln_index_k 
 _refln_index_l 
 _refln_F_squared_calc 
 _refln_F_squared_meas 
 _refln_F_squared_sigma 
 _refln_observed_status 
   4   0   0     2259.64     2259.61     19.89 o 
   6   0   0    79724.13    76008.90    404.22 o 
   8   0   0       10.51        5.80     15.32 o 
  10   0   0      607.32      785.08     28.10 o 
  12   0   0     3295.29     3197.86    147.88 o 
  14   0   0     6151.38     6060.87    155.91 o 
  16   0   0     1631.32     1532.26    166.44 o 
  18   0   0      768.55      735.06     77.86 o 
  20   0   0     1537.45     1687.78     79.43 o 
  22   0   0     3651.62     3846.90    394.06 o 
  24   0   0     2514.33     3019.43    335.60 o 
  26   0   0      343.56      317.13     85.68 o 
   1   1   0     6996.72     6782.87     38.74 o 
   2   1   0     1025.04      957.55     12.66 o 
   3   1   0    52896.59    51589.33    141.54 o 
   4   1   0      401.25      358.49     16.16 o 
   5   1   0      749.72      647.62     24.41 o 
   6   1   0      382.49      411.52     29.66 o 
   7   1   0     1151.85      959.61     27.62 o 
   8   1   0        2.85        3.93      7.78 o 
   9   1   0       47.96       46.34      7.05 o 
  10   1   0     5599.55     5461.88     71.18 o 
  11   1   0      938.02      855.44     26.82 o 
  12   1   0     1664.67     1749.12     43.25 o 
  13   1   0     4108.81     4119.49     64.95 o 
  14   1   0      142.02      108.25     14.20 o 
  15   1   0        0.17       10.15      4.85 o 
  16   1   0       63.19       61.56     11.44 o 
  17   1   0     2541.04     2582.05     72.90 o 
  18   1   0       15.72        1.62      4.58 o 
  19   1   0      129.39      114.77     21.85 o 
  20   1   0       57.44       48.92     13.81 o 
  21   1   0      126.41       71.97     30.80 o 
  22   1   0       43.41       36.75     17.58 o 
  23   1   0      967.10      882.21    132.94 o 
  24   1   0       95.53      109.70     32.51 o 
  25   1   0       17.11        6.09     18.60 o 
  26   1   0       34.13      -29.40     29.40 o 
  27   1   0       17.15        8.47     48.54 o 
   0   2   0    23368.21    23596.55    302.34 o 
   1   2   0    43854.25    44342.60    162.35 o 
   2   2   0    94023.82    94739.84   1503.37 o 
   3   2   0    79223.15    79699.05    253.76 o 
   4   2   0    12816.98    12668.32    120.06 o 
   5   2   0      819.00      761.16     23.11 o 
   6   2   0      299.66      336.38     20.17 o 
   7   2   0     5647.69     5493.14     66.98 o 
   8   2   0     1437.33     1554.44     57.27 o 
   9   2   0    19444.26    20053.67    312.74 o 
  10   2   0       13.64       22.29     17.37 o 
  11   2   0     1751.76     1571.84     98.29 o 
  12   2   0     2695.15     2691.38     69.83 o 
  13   2   0     1767.35     1869.85    139.59 o 
  14   2   0     1573.81     1753.74    105.91 o 
  15   2   0     1217.49     1421.28     66.37 o 
  16   2   0      317.57      341.22     44.23 o 
  17   2   0      268.98      281.24     59.31 o 
  18   2   0      289.70      278.17     41.67 o 
  19   2   0      922.48      933.45     76.27 o 
  20   2   0      516.44      527.97     71.00 o 
  21   2   0      353.70      357.12     54.83 o 
  22   2   0      359.59      289.49     58.41 o 
  23   2   0        2.51        4.26     20.46 o 
  24   2   0        6.70       74.93     27.40 o 
  25   2   0      266.35      274.88     80.86 o 
  26   2   0      221.68      212.42     52.75 o 
  27   2   0       42.26       36.26     24.21 o 
   1   3   0     2732.31     2796.10     32.66 o 
   2   3   0      128.06       70.86      9.28 o 
   3   3   0     1840.73     1896.74     44.64 o 
   4   3   0    14100.41    14250.02    139.55 o 
   5   3   0     4869.01     4892.31     78.55 o 
   6   3   0     4449.86     4028.41     81.87 o 
   7   3   0      705.56      678.20     34.18 o 
   8   3   0     9140.11     8790.14     89.77 o 
   9   3   0       66.58       67.55      9.78 o 
  10   3   0     7062.25     7415.20     86.71 o 
  11   3   0     2185.37     2204.85    100.90 o 
  12   3   0     7445.84     7586.58    159.07 o 
  13   3   0       59.82       12.96     21.15 o 
  14   3   0     1054.36     1191.48     78.03 o 
  15   3   0     1640.09     1709.04    118.02 o 
  16   3   0     1174.25     1478.85    108.08 o 
  17   3   0     1349.80     1450.81    102.81 o 
  18   3   0     1821.19     2012.97    100.07 o 
  19   3   0      272.73      346.04     42.28 o 
  20   3   0       16.80       40.40     39.93 o 
  21   3   0       77.25       31.28     18.62 o 
  22   3   0       17.97       27.36     29.28 o 
  23   3   0       74.14       60.07     21.06 o 
  24   3   0       55.71       16.64     17.55 o 
  25   3   0      118.06      113.25     26.50 o 
  26   3   0      430.22      457.25     94.08 o 
   0   4   0       22.93      -22.20     23.53 o 
   1   4   0      119.93      132.14     20.53 o 
   2   4   0       28.21       41.45     14.81 o 
   3   4   0     6150.49     7021.55     94.89 o 
   4   4   0     1953.46     2279.49     51.26 o 
   5   4   0     7316.84     8155.14     98.71 o 
   6   4   0        0.92       20.22     10.38 o 
   7   4   0        4.21       17.37      9.04 o 
   8   4   0     7524.69     8305.28    121.13 o 
   9   4   0       19.58        5.18     12.07 o 
  10   4   0     3717.25     3604.92     99.66 o 
  11   4   0      484.40      404.13     42.37 o 
  12   4   0       20.52       27.15      8.65 o 
  13   4   0      963.68     1166.06    107.30 o 
  14   4   0      130.39      135.65     34.43 o 
  15   4   0     1081.37     1313.89    113.52 o 
  16   4   0       37.73       43.15     13.81 o 
  17   4   0      131.27       92.17     29.02 o 
  18   4   0      399.45      369.72     61.99 o 
  19   4   0       86.01       54.78     15.89 o 
  20   4   0        4.35      -16.92     19.27 o 
  21   4   0        2.52      -15.24     34.17 o 
  22   4   0       97.79      124.34     24.01 o 
  23   4   0       93.35       74.81     23.75 o 
  24   4   0        0.08       13.61     16.54 o 
   1   5   0     6798.13     6865.52    114.86 o 
   2   5   0       31.82       24.53     12.61 o 
   3   5   0     6054.43     6395.51    110.79 o 
   4   5   0     1420.76     1449.29     87.27 o 
   5   5   0     4349.95     4861.87    105.17 o 
   6   5   0      502.18      387.22     49.66 o 
   7   5   0      268.43      213.97     27.14 o 
   8   5   0        5.31        3.43     13.78 o 
   9   5   0     1026.53     1168.51     74.75 o 
  10   5   0     2229.97     2524.13     63.50 o 
  11   5   0      326.07      312.76     53.37 o 
  12   5   0      133.33       85.31     17.83 o 
  13   5   0     2236.72     2668.40    137.76 o 
  14   5   0       99.43       70.98     22.27 o 
  15   5   0      604.82      686.78     89.39 o 
  16   5   0      413.14      522.86     59.18 o 
  17   5   0      109.68      117.33     21.91 o 
  18   5   0        9.12       25.88     21.18 o 
  19   5   0      742.91      839.47    114.22 o 
  20   5   0      423.99      403.58     53.81 o 
  21   5   0      564.36      600.05     76.19 o 
  22   5   0       35.73       17.96     13.68 o 
  23   5   0       69.96       34.22     24.97 o 
   0   6   0        5.39        2.60     16.90 o 
   1   6   0      623.82      674.30     73.63 o 
   2   6   0      695.25      838.20     65.80 o 
   3   6   0      996.22     1145.58     89.54 o 
   4   6   0     1437.38     1602.35     65.77 o 
   5   6   0     1920.04     2085.28    159.88 o 
   6   6   0      591.27      546.24     86.03 o 
   7   6   0      145.61       97.46     16.31 o 
   8   6   0       18.61       38.40     10.41 o 
   9   6   0      115.81       96.79     16.15 o 
  10   6   0      287.75      248.18     40.64 o 
  11   6   0       22.72       13.29     10.47 o 
  12   6   0        1.26       -9.87     20.66 o 
  13   6   0      328.77      311.91     53.35 o 
  14   6   0       54.82       75.77     22.76 o 
  15   6   0       87.81       47.84     30.00 o 
  16   6   0       74.89       67.83     19.19 o 
  17   6   0        4.99       -0.93     19.73 o 
  18   6   0       27.45       15.45     23.18 o 
  19   6   0       61.57      111.29     29.00 o 
  20   6   0      178.02      156.92     30.26 o 
   1   7   0     2748.47     3416.19     92.58 o 
   2   7   0        1.31       17.15     14.28 o 
   3   7   0      633.70      519.48     71.58 o 
   4   7   0      534.92      359.54    109.60 o 
   5   7   0      559.31      605.08     69.71 o 
   6   7   0      126.02       98.93     25.41 o 
   7   7   0     1369.23     1465.54    132.67 o 
   8   7   0        4.14       44.74     13.58 o 
   9   7   0       50.31       33.99     23.78 o 
  10   7   0      241.72      266.36     49.20 o 
  11   7   0       49.45       25.59     31.99 o 
  12   7   0      513.49      558.06     61.81 o 
  13   7   0        0.71       39.05     18.08 o 
  14   7   0       56.83       58.52     16.48 o 
  15   7   0      379.36      396.28     66.71 o 
  16   7   0        1.94       63.95     17.21 o 
  17   7   0       85.67       61.29     19.83 o 
   0   8   0      565.80      597.58    111.61 o 
   1   8   0      138.81      110.72     22.12 o 
   2   8   0      283.21      293.77     40.76 o 
   3   8   0      197.96      133.62     55.12 o 
   4   8   0       54.07       54.70     18.60 o 
   5   8   0      612.41      675.92     88.48 o 
   6   8   0      646.49      680.27     84.72 o 
   7   8   0     1011.37     1012.04    132.31 o 
   8   8   0      339.82      313.42     49.09 o 
   9   8   0      296.10      341.99     54.87 o 
  10   8   0       10.09       -9.03     29.56 o 
  11   8   0       46.99       55.22     15.61 o 
  12   8   0        0.80       41.62     52.46 o 
  13   8   0      286.01      245.10     37.13 o 
   1   9   0       42.89       17.20     14.79 o 
   2   9   0      296.59      231.30     41.29 o 
   3   9   0        0.11       12.25     16.46 o 
   4   9   0       11.99       31.92     14.30 o 
 -27   0   1      143.91       97.37     38.14 o 
 -25   0   1     1084.82     1151.51    240.94 o 
 -23   0   1       10.41      -48.24     48.24 o 
 -21   0   1      230.78       78.71     52.27 o 
 -19   0   1      490.82      542.58    104.08 o 
 -17   0   1     9569.72    10022.58    173.77 o 
 -15   0   1     3100.59     2953.68    139.38 o 
 -13   0   1    32204.05    34150.26    230.87 o 
 -11   0   1    50648.46    51805.91   4612.38 o 
  -9   0   1    36623.83    35518.68    374.15 o 
  -7   0   1    25117.43    24512.84    109.03 o 
  -5   0   1   140986.67   139061.72    188.00 o 
   3   0   1      384.31      383.50     16.59 o 
   5   0   1    15469.21    14891.83     64.02 o 
   7   0   1    24845.97    23261.63    101.07 o 
   9   0   1    24726.62    25317.40    403.94 o 
  11   0   1    26756.63    27463.40    454.22 o 
  13   0   1    19767.53    19105.59    260.01 o 
  15   0   1       27.40        1.11     18.75 o 
  17   0   1     1707.75     1552.33    116.03 o 
  19   0   1    12157.45    13226.25    229.60 o 
  21   0   1       21.19       36.87     27.17 o 
  23   0   1      607.91      743.33    201.42 o 
  25   0   1       49.84       24.07     45.85 o 
  27   0   1      569.67      455.94    113.80 o 
 -27   1   1        2.86       49.07     55.29 o 
 -26   1   1        2.32       37.93     55.06 o 
 -25   1   1        0.54       32.84     17.88 o 
 -24   1   1       54.27       71.62     30.05 o 
 -23   1   1       74.44       72.90     22.65 o 
 -22   1   1      695.84      700.81    112.61 o 
 -21   1   1      277.50      258.78     28.83 o 
 -20   1   1        5.24       21.72     30.22 o 
 -19   1   1      114.91      115.74     15.58 o 
 -18   1   1     1846.42     1725.02    120.24 o 
 -17   1   1      901.75      798.86     40.89 o 
 -16   1   1       31.56       16.87     12.42 o 
 -15   1   1     1650.05     1627.33     45.68 o 
 -14   1   1      520.34      529.23     35.69 o 
 -13   1   1       14.23       11.82      4.41 o 
 -12   1   1      443.23      433.20     22.51 o 
 -11   1   1     2345.53     2246.30     26.24 o 
 -10   1   1     6487.70     6324.60     70.51 o 
  -9   1   1      461.58      372.21     19.82 o 
  -8   1   1       93.81       63.26      7.97 o 
  -7   1   1     5337.40     5450.04     61.24 o 
  -6   1   1     6783.98     6917.33     51.50 o 
  -5   1   1     3977.77     3895.44     31.28 o 
  -4   1   1    63162.05    61627.93    252.81 o 
  -3   1   1       24.61       14.37      4.39 o 
  -2   1   1      470.51      500.28      9.62 o 
  -1   1   1     1231.62     1166.23     11.55 o 
   0   1   1     7909.09     7901.36     43.24 o 
   1   1   1    12590.58    12048.00     54.89 o 
   2   1   1    44341.55    45087.61    204.12 o 
   3   1   1     5577.81     5558.85     46.40 o 
   4   1   1     5664.36     5418.98     48.92 o 
   5   1   1      215.81      193.30     18.21 o 
   6   1   1    11728.47    11082.06     94.08 o 
   7   1   1       49.24       14.35      9.70 o 
   8   1   1     1541.69     1545.34     33.48 o 
   9   1   1     1101.59     1226.79     53.36 o 
  10   1   1     1431.97     1355.74     23.78 o 
  11   1   1      686.19      688.98     40.14 o 
  12   1   1     1098.29      932.31     30.05 o 
  13   1   1     1755.39     1588.94     78.98 o 
  14   1   1      430.13      333.37     24.39 o 
  15   1   1     1130.82     1060.67     51.57 o 
  16   1   1      419.03      405.78     35.82 o 
  17   1   1      615.47      523.68     41.17 o 
  18   1   1      807.02      681.60     71.51 o 
  19   1   1       10.17       83.89     37.15 o 
  20   1   1      766.93      749.68     87.77 o 
  21   1   1      122.10      116.47     36.80 o 
  22   1   1      104.78       68.08     23.01 o 
  23   1   1      143.17      133.02     47.95 o 
  24   1   1        4.14       52.01     31.51 o 
  25   1   1        1.34       -2.43     25.97 o 
  26   1   1        4.37       24.81     21.02 o 
  27   1   1       11.56       28.81     33.61 o 
 -27   2   1       28.76       -0.52     27.97 o 
 -26   2   1      144.65      146.99     45.61 o 
 -25   2   1        6.05       56.37     24.90 o 
 -24   2   1      420.57      378.68     66.91 o 
 -23   2   1        3.49       52.84     26.11 o 
 -22   2   1     1750.94     2033.24    123.19 o 
 -21   2   1      458.51      447.02     79.81 o 
 -20   2   1     1147.79     1309.97    101.86 o 
 -19   2   1      609.72      575.48     83.63 o 
 -18   2   1       93.99       36.55     12.54 o 
 -17   2   1     1444.11     1712.01    103.78 o 
 -16   2   1     4234.66     4199.15     90.58 o 
 -15   2   1     4878.28     4547.31    150.36 o 
 -14   2   1     1270.69     1497.86    102.68 o 
 -13   2   1     7096.01     7541.63    146.70 o 
 -12   2   1     2447.04     2581.23     82.07 o 
 -11   2   1     3017.64     3385.38    114.28 o 
 -10   2   1      267.15      387.92     37.23 o 
  -9   2   1    14510.64    14744.15    148.66 o 
  -8   2   1     7843.92     7785.78     91.74 o 
  -7   2   1     9775.68     9658.58     89.82 o 
  -6   2   1      707.85      630.32     32.08 o 
  -5   2   1     3100.52     3013.25     30.67 o 
  -4   2   1    13207.11    12521.58     54.36 o 
  -3   2   1       15.84       14.85      6.49 o 
  -2   2   1    14229.78    13807.64    106.78 o 
  -1   2   1    17714.64    17145.65     87.04 o 
   0   2   1    17213.97    16803.99     81.88 o 
   1   2   1      163.60      149.18     14.66 o 
   2   2   1    34142.38    33232.48    179.72 o 
   3   2   1     3702.40     3849.86     34.73 o 
   4   2   1     7450.43     6965.08     47.41 o 
   5   2   1     1278.81     1058.41     22.65 o 
   6   2   1      706.85      620.69     17.83 o 
   7   2   1      235.67      184.23     17.56 o 
   8   2   1       37.23       84.73     20.86 o 
   9   2   1     5288.41     5123.00    104.37 o 
  10   2   1     7397.21     7168.73    117.15 o 
  11   2   1     3327.21     3119.46     67.26 o 
  12   2   1     3396.37     3800.62    102.97 o 
  13   2   1        6.94       27.40     20.43 o 
  14   2   1     1599.42     1937.25     78.86 o 
  15   2   1     1273.58     1225.93     78.44 o 
  16   2   1       61.06       53.46     16.96 o 
  17   2   1     1343.93     1316.71     73.02 o 
  18   2   1      113.22       79.61     20.04 o 
  19   2   1      513.04      500.26     63.96 o 
  20   2   1      628.59      577.10     89.63 o 
  21   2   1        3.55       27.99     22.33 o 
  22   2   1     2165.87     2546.87    177.36 o 
  23   2   1        2.41       17.15     16.79 o 
  24   2   1       99.93       91.51     34.13 o 
  25   2   1      431.50      424.76     59.52 o 
  26   2   1      141.65      159.38     46.34 o 
 -26   3   1       70.65       60.63     35.69 o 
 -25   3   1      579.04      570.20    130.14 o 
 -24   3   1       16.51       20.56     26.91 o 
 -23   3   1      461.70      473.92     58.69 o 
 -22   3   1      285.21      282.09     55.85 o 
 -21   3   1     1234.91     1236.30    152.68 o 
 -20   3   1      155.30       72.20     25.54 o 
 -19   3   1     2271.68     2735.86     97.04 o 
 -18   3   1       30.37       14.93     27.27 o 
 -17   3   1     1600.26     1761.55    109.63 o 
 -16   3   1      192.76      179.46     31.95 o 
 -15   3   1      991.73     1157.78     84.34 o 
 -14   3   1      504.99      571.46     51.32 o 
 -13   3   1     4595.56     4624.21    126.45 o 
 -12   3   1        0.14       10.21     10.63 o 
 -11   3   1      180.71      141.44     18.50 o 
 -10   3   1        7.78        7.05      4.51 o 
  -9   3   1     2489.30     2350.06     51.45 o 
  -8   3   1      121.57      110.46     19.78 o 
  -7   3   1      839.47      817.48     39.52 o 
  -6   3   1     3729.14     3820.55     63.12 o 
  -5   3   1    11575.85    10744.54    139.84 o 
  -3   3   1    23495.59    23735.47    233.09 o 
  -2   3   1      170.96      193.35     17.12 o 
  -1   3   1    10312.96     9124.98     58.93 o 
   0   3   1    13909.26    13925.43    150.41 o 
   1   3   1    18145.77    17537.69    197.70 o 
   2   3   1    12950.59    13209.88    126.40 o 
   3   3   1     8206.60     7320.55     78.24 o 
   4   3   1      192.30      190.38     22.28 o 
   5   3   1     9532.60     9430.40    131.23 o 
   6   3   1      775.09      783.19     33.78 o 
   7   3   1     3719.58     3416.02     53.68 o 
   8   3   1       29.53       31.26     15.96 o 
   9   3   1      234.35      206.30     18.40 o 
  10   3   1      227.48      250.94     35.82 o 
  11   3   1       10.36        6.11     18.83 o 
  12   3   1      660.47      650.65     90.54 o 
  13   3   1       40.42      -26.92     29.53 o 
  14   3   1        5.01       42.17     29.73 o 
  15   3   1      960.74     1107.25    111.06 o 
  16   3   1      818.59      774.56     91.97 o 
  17   3   1      614.37      674.83    106.10 o 
  18   3   1      180.07      137.81     30.56 o 
  19   3   1     1900.54     2094.99    126.23 o 
  20   3   1       29.40        4.33     22.48 o 
  21   3   1     1326.95     1779.67    102.30 o 
  22   3   1      132.28       76.93     33.59 o 
  23   3   1      268.58      292.05     39.89 o 
  24   3   1      177.01      161.48     37.41 o 
  25   3   1      376.28      357.02     46.57 o 
 -25   4   1        1.47       39.23     19.08 o 
 -24   4   1      209.14      157.22     37.25 o 
 -23   4   1       12.00       34.49     15.88 o 
 -22   4   1       26.96        7.46     18.09 o 
 -21   4   1      415.37      430.68     55.56 o 
 -20   4   1        6.62        7.68     40.06 o 
 -19   4   1      281.49      375.43     54.16 o 
 -18   4   1      416.00      494.87     61.26 o 
 -17   4   1      854.06      819.33    111.30 o 
 -16   4   1      156.38      104.95     25.54 o 
 -15   4   1        3.55       18.29     17.63 o 
 -14   4   1      833.41      811.22    139.97 o 
 -13   4   1      998.33      798.89     32.92 o 
 -12   4   1        6.71       -2.60     13.22 o 
 -11   4   1      753.47      650.19     54.66 o 
 -10   4   1       80.78       45.23     11.83 o 
  -9   4   1       49.58       26.01     16.43 o 
  -8   4   1      199.63      181.27     21.68 o 
  -7   4   1     1287.35     1146.05     45.46 o 
  -6   4   1     3184.29     3364.41     79.76 o 
  -5   4   1     2281.17     2319.30    120.73 o 
  -4   4   1     5504.89     5600.17    102.00 o 
  -3   4   1     3332.71     3517.07     73.82 o 
  -2   4   1      528.95      575.92     66.37 o 
  -1   4   1      544.13      562.89     70.62 o 
   0   4   1      767.16      780.88     84.13 o 
   1   4   1     5198.70     5313.86    113.70 o 
   2   4   1      110.57       89.04     17.05 o 
   3   4   1     1092.43      993.98     70.43 o 
   4   4   1      440.17      488.55     56.89 o 
   5   4   1      246.59      292.34     31.03 o 
   6   4   1      245.51      237.12     24.58 o 
   7   4   1     2001.59     1928.19     42.45 o 
   8   4   1       73.40      105.02     14.77 o 
   9   4   1      758.94      573.33     54.58 o 
  10   4   1      759.48      767.63     61.38 o 
  11   4   1       61.04       31.90     14.67 o 
  12   4   1      170.19      157.12     22.50 o 
  13   4   1      509.85      430.33     59.64 o 
  14   4   1      727.59      769.41    100.97 o 
  15   4   1      106.35      124.94     42.45 o 
  16   4   1       24.23        5.04     21.14 o 
  17   4   1      135.69      125.37     21.19 o 
  18   4   1       22.94      -12.29     37.05 o 
  19   4   1      170.03      128.56     38.06 o 
  20   4   1      324.60      309.25     46.32 o 
  21   4   1      256.36      207.84     52.80 o 
  22   4   1       10.35      -23.97     23.97 o 
  23   4   1      125.96       60.18     19.93 o 
  24   4   1       25.64       33.96     19.98 o 
 -23   5   1      145.66      177.48     41.72 o 
 -22   5   1        7.04       32.84     22.31 o 
 -21   5   1      153.66      131.48     34.57 o 
 -20   5   1       31.01        3.12     16.15 o 
 -19   5   1       32.60        3.27     29.91 o 
 -18   5   1      264.74      329.09     39.42 o 
 -17   5   1      151.31      121.78     27.43 o 
 -16   5   1     1075.37     1252.18    107.39 o 
 -15   5   1      313.95      310.31     40.51 o 
 -14   5   1     1408.50     1689.86    126.68 o 
 -13   5   1      588.81      582.69     75.83 o 
 -12   5   1     5699.36     6425.72    126.27 o 
 -11   5   1       30.99        9.88     21.35 o 
 -10   5   1      906.50     1151.33     85.03 o 
  -9   5   1      600.72      578.93     70.24 o 
  -8   5   1     5688.67     6500.18    100.22 o 
  -7   5   1     1476.40     1521.56     82.92 o 
  -6   5   1     5446.67     5486.65     89.79 o 
  -5   5   1     1527.75     1634.75     57.39 o 
  -4   5   1      379.48      379.56     49.53 o 
  -3   5   1     1363.20     1542.48     84.14 o 
  -2   5   1     3116.87     3348.85     91.07 o 
  -1   5   1     4070.95     4164.38     89.86 o 
   0   5   1      238.45      172.84     34.86 o 
   1   5   1      130.39      167.90     28.89 o 
   2   5   1      162.87      169.08     22.76 o 
   3   5   1     1635.80     1551.39     78.62 o 
   4   5   1     1276.09     1363.99     75.12 o 
   5   5   1        5.59      -16.93     36.14 o 
   6   5   1       61.92       26.67     19.46 o 
   7   5   1      455.42      445.13     58.20 o 
   8   5   1     3085.81     3383.24     81.55 o 
   9   5   1      402.29      363.67     50.96 o 
  10   5   1     6206.73     7010.04    137.85 o 
  11   5   1     1289.21     1265.87     88.30 o 
  12   5   1      543.68      588.64     57.99 o 
  13   5   1        0.97       -8.17     17.69 o 
  14   5   1      675.89      766.11     96.88 o 
  15   5   1      379.66      357.06     53.71 o 
  16   5   1      928.77      972.83    121.55 o 
  17   5   1      284.13      245.58     39.73 o 
  18   5   1      459.98      518.91     67.45 o 
  19   5   1      221.78      146.59     38.69 o 
  20   5   1       31.24       31.16     12.95 o 
  21   5   1       63.53       51.27     19.19 o 
  22   5   1        0.06       17.82     40.83 o 
 -21   6   1       11.99       28.21     20.85 o 
 -20   6   1       56.00       83.69     34.27 o 
 -19   6   1       89.88       48.62     18.78 o 
 -18   6   1       65.79       76.82     27.42 o 
 -17   6   1       44.23       46.12     17.02 o 
 -16   6   1      708.74      719.76    102.75 o 
 -15   6   1      562.59      639.29     78.22 o 
 -14   6   1       75.07       85.20     23.02 o 
 -13   6   1      453.36      632.21     76.07 o 
 -12   6   1      129.66      126.66     25.43 o 
 -11   6   1       76.09       46.03     14.33 o 
 -10   6   1      182.64      140.00     27.51 o 
  -9   6   1      794.76      884.70     84.91 o 
  -8   6   1      804.20      780.51     83.20 o 
  -7   6   1       16.45       36.14     17.21 o 
  -6   6   1     1247.46     1391.06     83.28 o 
  -5   6   1      155.14      135.50     19.59 o 
  -4   6   1      380.65      398.67     43.41 o 
  -3   6   1       92.45       53.99     17.65 o 
  -2   6   1     1497.73     1473.14     71.84 o 
  -1   6   1        0.56       38.37     13.99 o 
   0   6   1      135.36       94.90     28.11 o 
   1   6   1      103.77      114.34     20.10 o 
   2   6   1      994.66     1143.96     76.82 o 
   3   6   1      744.12      955.33    125.12 o 
   4   6   1     1160.13     1179.36     73.67 o 
   5   6   1       63.94       83.42     16.95 o 
   6   6   1       49.47       34.90     13.21 o 
   7   6   1        2.03       23.65     14.70 o 
   8   6   1      113.58      105.92     24.96 o 
   9   6   1      549.03      718.34     80.98 o 
  10   6   1       20.38       26.23     12.98 o 
  11   6   1      245.05      268.47     72.92 o 
  12   6   1      464.52      474.27     56.32 o 
  13   6   1      145.30      133.03     29.90 o 
  14   6   1       15.99       18.35     26.32 o 
  15   6   1      677.25      714.23     91.94 o 
  16   6   1      196.20      156.53     29.44 o 
  17   6   1       56.47       78.15     22.97 o 
  18   6   1      414.41      429.22     55.16 o 
  19   6   1       21.01       12.35     25.88 o 
  20   6   1        9.26       14.71     24.76 o 
 -18   7   1       89.82       83.07     20.37 o 
 -17   7   1      126.80      135.77     30.36 o 
 -16   7   1      297.79      357.32     52.56 o 
 -15   7   1      128.50      159.64     36.69 o 
 -14   7   1      290.28      268.03     50.64 o 
 -13   7   1       11.13       44.79     31.79 o 
 -12   7   1      220.91      214.00     34.02 o 
 -11   7   1       84.12       49.08     24.24 o 
 -10   7   1     1188.98     1241.03    151.21 o 
  -9   7   1       46.87       30.19     15.56 o 
  -8   7   1      516.29      518.84     62.93 o 
  -7   7   1       24.34       39.90     16.89 o 
  -6   7   1      579.60      534.83     66.01 o 
  -5   7   1       39.97       25.33     12.05 o 
  -4   7   1     1204.07     1423.70    107.68 o 
  -3   7   1      112.63      124.85     34.22 o 
  -2   7   1      201.55      125.58     26.52 o 
  -1   7   1      511.69      574.29     71.69 o 
   0   7   1       36.56       18.60     25.45 o 
   1   7   1      230.10      167.57     24.49 o 
   2   7   1       22.19       34.82     17.41 o 
   3   7   1      198.02      143.16     60.50 o 
   4   7   1       36.61       55.10     12.66 o 
   5   7   1      354.89      391.69     49.99 o 
   6   7   1      357.64      434.42     50.51 o 
   7   7   1      136.57      107.60     22.94 o 
   8   7   1      432.04      411.84     43.82 o 
   9   7   1      386.08      376.60     83.46 o 
  10   7   1      329.93      297.32     30.94 o 
  11   7   1      114.28      177.97     28.47 o 
  12   7   1      477.75      507.45     76.24 o 
  13   7   1      148.98       97.52     21.07 o 
  14   7   1      186.66      152.95     38.16 o 
  15   7   1      218.97      250.49     37.52 o 
  16   7   1      101.79       74.97     16.28 o 
  17   7   1       80.40      109.62     30.83 o 
 -13   8   1      136.02       66.87     16.40 o 
 -12   8   1       13.49       21.50     21.77 o 
 -11   8   1      269.38      250.00     46.47 o 
 -10   8   1       36.12       34.75     28.02 o 
  -9   8   1        8.11       -1.82     19.90 o 
  -8   8   1      417.96      337.32     58.27 o 
  -7   8   1       10.09       -6.50     18.81 o 
  -6   8   1      305.60      352.44     49.56 o 
  -5   8   1      480.97      410.37     54.25 o 
  -4   8   1      316.58      315.09     49.73 o 
  -3   8   1      221.89      188.61     35.47 o 
  -2   8   1      201.43      169.32     43.30 o 
  -1   8   1        1.53        7.12     32.58 o 
   0   8   1      657.34      755.84     97.79 o 
   1   8   1       31.40       26.45     11.62 o 
   2   8   1      490.07      460.59     61.78 o 
   3   8   1        1.10       13.59     16.84 o 
   4   8   1       79.14       69.61     18.88 o 
   5   8   1      270.43      251.19     43.34 o 
   6   8   1      477.85      522.30     55.03 o 
   7   8   1        2.61       -9.57     23.31 o 
   8   8   1      284.05      262.20     42.32 o 
   9   8   1       46.97       64.61     20.65 o 
  10   8   1       20.39        2.14     25.30 o 
  11   8   1      296.16      354.15    122.89 o 
  12   8   1       28.86       38.17     16.48 o 
  13   8   1      225.47      139.45     35.13 o 
  -4   9   1       62.69       71.85     18.63 o 
  -3   9   1      157.50      115.42     20.36 o 
  -2   9   1        5.19       34.67     14.35 o 
  -1   9   1       48.49       33.99     15.74 o 
   0   9   1        1.16       27.88     34.78 o 
   1   9   1       10.14       30.39     16.59 o 
   2   9   1        3.01       30.00     18.61 o 
   3   9   1        9.77       30.39     21.35 o 
   4   9   1        7.11       13.64     12.61 o 
 -28   0   2      186.59      151.00     51.48 o 
 -26   0   2       41.05       21.14     40.23 o 
 -24   0   2      997.70      974.14    259.99 o 
 -22   0   2     2995.63     3493.23    150.72 o 
 -20   0   2      145.95      142.50     27.38 o 
 -18   0   2     6052.79     6784.98    109.06 o 
 -16   0   2    13394.19    14130.92    338.22 o 
 -14   0   2     5420.16     4928.12    124.04 o 
 -12   0   2     4652.90     5062.20    182.02 o 
 -10   0   2     3226.14     3079.79     53.49 o 
  -8   0   2     5905.85     5892.20     88.89 o 
  -6   0   2     2275.21     2193.03     32.67 o 
  -4   0   2    95833.41    95707.27    352.93 o 
   4   0   2     4350.87     4625.48     42.17 o 
   6   0   2     3304.72     3076.41     52.08 o 
   8   0   2     2826.29     1987.61     37.02 o 
  10   0   2      721.10      679.15     37.61 o 
  12   0   2     1298.49     1381.80     77.32 o 
  14   0   2      929.70     1035.73     45.91 o 
  16   0   2      526.21      562.57     55.08 o 
  18   0   2     1367.33     1434.74     88.90 o 
  20   0   2     1941.50     2879.12    324.65 o 
  22   0   2     2455.50     3172.34    200.47 o 
  24   0   2      922.63      972.08    239.37 o 
  26   0   2      556.03      517.94    145.65 o 
 -28   1   2       13.29      -17.66     33.72 o 
 -27   1   2       17.52       36.58     34.63 o 
 -26   1   2       31.92        4.70     32.47 o 
 -25   1   2       23.46       30.36     29.16 o 
 -24   1   2       19.95       52.08     23.80 o 
 -23   1   2       59.76       37.22     25.14 o 
 -22   1   2       16.50       25.39     16.91 o 
 -21   1   2     1493.86     1479.56    107.34 o 
 -20   1   2      221.04      165.99     27.81 o 
 -19   1   2      149.89      145.31     16.21 o 
 -18   1   2      442.97      298.93     50.10 o 
 -17   1   2     1646.45     1498.13     53.06 o 
 -16   1   2      122.82      120.97     14.09 o 
 -15   1   2    10704.26    10915.40    142.15 o 
 -14   1   2     1942.63     1929.44     47.80 o 
 -13   1   2      193.41      148.58     17.51 o 
 -12   1   2       36.42       27.87      6.88 o 
 -11   1   2      243.77      269.81     21.86 o 
 -10   1   2     1500.14     1483.05     37.10 o 
  -9   1   2      305.83      205.38     19.82 o 
  -8   1   2     2568.68     2500.13     24.79 o 
  -7   1   2      185.90      251.54     18.58 o 
  -6   1   2      475.70      459.92     17.16 o 
  -5   1   2      160.65      118.08     11.27 o 
  -4   1   2     4220.65     4036.13     28.91 o 
  -3   1   2      120.33      148.32     12.06 o 
  -2   1   2     7811.08     7167.19     41.31 o 
  -1   1   2        5.43        5.16      4.46 o 
   0   1   2     2520.53     2579.23     19.88 o 
   1   1   2     4180.00     3874.14     26.31 o 
   2   1   2      519.77      495.37     11.11 o 
   3   1   2    15481.53    14714.81     43.18 o 
   4   1   2     1655.61     1611.80     43.87 o 
   5   1   2     7673.76     7321.68     57.47 o 
   6   1   2     1577.27     1406.43     31.81 o 
   7   1   2     7719.88     7694.01     76.16 o 
   8   1   2     6384.01     6491.07     92.61 o 
   9   1   2     5454.56     4929.68    112.04 o 
  10   1   2       57.54       37.16      4.86 o 
  11   1   2        3.87        7.84      5.91 o 
  12   1   2      523.81      442.71     27.65 o 
  13   1   2        6.55        3.46      5.86 o 
  14   1   2        0.61        0.26      4.81 o 
  15   1   2     4617.45     4492.51     71.98 o 
  16   1   2      525.97      489.34     49.46 o 
  17   1   2        7.96        1.52     17.88 o 
  18   1   2       17.99       14.76     16.34 o 
  19   1   2      896.86      921.76    125.90 o 
  20   1   2      827.64      858.36    119.65 o 
  21   1   2      385.82      313.93     51.46 o 
  22   1   2     1391.31     1404.60    235.59 o 
  23   1   2      153.38      142.37     30.01 o 
  24   1   2      687.20      693.11     90.44 o 
  25   1   2      500.41      540.42     87.01 o 
  26   1   2      324.71      340.76     69.50 o 
 -27   2   2      237.38      253.06     77.25 o 
 -26   2   2      654.58      596.61     79.06 o 
 -25   2   2      374.33      300.40     55.89 o 
 -24   2   2      559.60      567.54     83.93 o 
 -23   2   2        3.11       44.67     17.88 o 
 -22   2   2       69.79       14.74     23.66 o 
 -21   2   2      343.10      343.18     43.58 o 
 -20   2   2      904.68      966.65     68.52 o 
 -19   2   2      362.04      364.25     48.73 o 
 -18   2   2      373.26      376.69     56.81 o 
 -17   2   2        6.39       -4.65     19.16 o 
 -16   2   2      373.92      373.51     52.57 o 
 -15   2   2     2124.17     2315.54     92.68 o 
 -14   2   2      130.90      104.71     21.88 o 
 -13   2   2     8728.81     8578.83    125.12 o 
 -12   2   2      777.78      680.32     29.00 o 
 -11   2   2     6589.61     6620.31     88.49 o 
 -10   2   2      290.74      221.78     20.68 o 
  -9   2   2     3206.43     2656.31     34.80 o 
  -8   2   2     4195.03     4020.73     66.07 o 
  -7   2   2    14683.25    14126.08    116.75 o 
  -6   2   2      818.64      835.68     20.70 o 
  -5   2   2     3950.72     3644.88     35.56 o 
  -4   2   2    36534.09    36968.24    149.12 o 
  -3   2   2   130033.42   128102.37    356.97 o 
  -2   2   2   123127.31   124257.64    367.64 o 
  -1   2   2      396.27      341.47     22.35 o 
   0   2   2      186.56      271.48     19.35 o 
   1   2   2    68888.88    69988.41    271.98 o 
   2   2   2     1252.50     1253.78     25.37 o 
   3   2   2        4.32       10.00      7.03 o 
   4   2   2     3185.38     3430.79     37.77 o 
   5   2   2     2122.48     1809.76     22.17 o 
   6   2   2    10058.96    10893.24    101.23 o 
   7   2   2     6195.75     5937.71     67.29 o 
   8   2   2     3815.41     3872.59     92.09 o 
   9   2   2    14303.76    15254.74    196.22 o 
  10   2   2     2972.90     3263.74     61.55 o 
  11   2   2     6143.38     5996.79    113.48 o 
  12   2   2        2.11       -6.44     18.51 o 
  13   2   2     1950.73     1868.17     83.05 o 
  14   2   2      261.12      185.37     29.96 o 
  15   2   2      920.49     1009.36     84.95 o 
  16   2   2      481.31      470.58     69.47 o 
  17   2   2     1679.22     1816.82    102.69 o 
  18   2   2     1466.65     1660.76     96.06 o 
  19   2   2     1444.88     1534.21     80.94 o 
  20   2   2       59.02       33.03     13.62 o 
  21   2   2      309.82      272.97     44.51 o 
  22   2   2      619.46      619.19     82.72 o 
  23   2   2        6.35      -27.04     72.93 o 
  24   2   2      310.85      324.80     47.01 o 
  25   2   2       37.42       11.62     72.99 o 
  26   2   2        7.74       18.70     17.82 o 
 -26   3   2       41.15       33.55     23.14 o 
 -25   3   2        6.36       34.39     19.07 o 
 -24   3   2      316.04      317.65     50.47 o 
 -23   3   2       59.75       46.71     23.82 o 
 -22   3   2      114.59      124.24     26.69 o 
 -21   3   2      119.15      114.42     27.00 o 
 -20   3   2       13.70       41.58     17.63 o 
 -19   3   2      246.50      271.00     37.13 o 
 -18   3   2      161.57      155.50     32.00 o 
 -17   3   2        3.96       16.01     16.23 o 
 -16   3   2     1067.56     1215.33    108.41 o 
 -15   3   2     2024.48     2167.35     91.43 o 
 -14   3   2     4144.18     4402.98     92.97 o 
 -13   3   2     1112.46     1056.54     44.16 o 
 -12   3   2     4943.57     5344.77    111.19 o 
 -11   3   2      141.03      130.20     16.67 o 
 -10   3   2     3439.77     2905.99     43.83 o 
  -9   3   2      114.29      120.45     20.89 o 
  -8   3   2     4446.95     4080.30     67.47 o 
  -7   3   2       31.82        6.53     16.71 o 
  -6   3   2    13254.40    13452.50    125.56 o 
  -5   3   2     1862.99     1588.80     62.06 o 
  -4   3   2    11555.40    10884.57    101.64 o 
  -3   3   2       30.73       45.96     11.10 o 
  -2   3   2     1469.88     1327.99     32.26 o 
  -1   3   2     4231.93     4376.96     59.49 o 
   0   3   2      231.81      190.61     19.41 o 
   1   3   2      239.28      208.08     21.46 o 
   2   3   2       98.36      151.13     18.59 o 
   3   3   2     3059.93     3095.73     38.57 o 
   4   3   2     3926.02     3813.90     61.49 o 
   5   3   2      261.59      229.80     20.99 o 
   6   3   2     9425.95     9423.70     93.94 o 
   7   3   2      141.79       87.94     13.11 o 
   8   3   2     9679.63     9678.50    124.75 o 
   9   3   2      361.14      309.30     28.82 o 
  10   3   2    13457.61    14531.40    245.66 o 
  11   3   2     2365.13     2423.03    100.58 o 
  12   3   2     2961.56     3387.51     83.34 o 
  13   3   2     3500.35     3817.38    110.31 o 
  14   3   2     3584.56     3879.11     84.54 o 
  15   3   2      124.84       79.53     19.98 o 
  16   3   2     1457.44     1652.94     74.87 o 
  17   3   2     1002.81     1059.02    124.06 o 
  18   3   2      355.59      393.71     43.69 o 
  19   3   2     1192.99     1319.64    100.97 o 
  20   3   2      151.30      102.29     28.78 o 
  21   3   2       34.65       53.96     20.18 o 
  22   3   2       38.89       27.21     13.82 o 
  23   3   2        2.15        6.37     15.32 o 
  24   3   2       82.19        8.57     21.65 o 
  25   3   2       46.06       43.85     16.43 o 
 -25   4   2        8.99       32.06     23.78 o 
 -24   4   2      172.87      103.49     25.05 o 
 -23   4   2       50.12       62.59     23.36 o 
 -22   4   2        3.87       33.15     20.54 o 
 -21   4   2      244.61      231.64     40.58 o 
 -20   4   2        1.94       24.89     12.75 o 
 -19   4   2       40.91       20.04     23.73 o 
 -18   4   2       34.14       44.12     17.85 o 
 -17   4   2       95.86      104.30     25.46 o 
 -16   4   2      442.19      476.28     67.70 o 
 -15   4   2      256.93      280.28     30.36 o 
 -14   4   2      143.92       69.96     22.89 o 
 -13   4   2       24.02       16.88     10.24 o 
 -12   4   2      145.79       97.26     12.61 o 
 -11   4   2     1565.04     1473.83     60.13 o 
 -10   4   2     1820.40     1790.71     47.46 o 
  -9   4   2      355.62      295.88     32.64 o 
  -8   4   2     2202.50     2079.11     37.79 o 
  -7   4   2      462.88      573.95     53.06 o 
  -6   4   2     4123.96     4224.07     81.43 o 
  -5   4   2    14447.70    15725.73    184.74 o 
  -4   4   2    17515.64    18807.82    191.21 o 
  -3   4   2      637.40      807.42     58.30 o 
  -2   4   2     6025.47     6162.73     94.33 o 
  -1   4   2     5909.04     5945.64    105.92 o 
   0   4   2     3327.35     3258.01     65.27 o 
   1   4   2     5217.53     5711.98    104.25 o 
   2   4   2     2367.15     2567.43     65.20 o 
   3   4   2     3083.02     3193.66     63.46 o 
   4   4   2     1833.27     1928.34     57.12 o 
   5   4   2     2304.46     2476.13     50.96 o 
   6   4   2    13525.02    13891.92    196.57 o 
   7   4   2      809.22      722.30     68.07 o 
   8   4   2       63.56       72.88     12.25 o 
   9   4   2     1061.49      923.59     43.49 o 
  10   4   2     1447.87     1500.66     51.55 o 
  11   4   2      169.94      168.71     17.07 o 
  12   4   2     3531.09     3887.58    118.58 o 
  13   4   2      103.36      125.53     27.69 o 
  14   4   2       22.94       25.89     19.30 o 
  15   4   2      666.47      686.09     85.43 o 
  16   4   2      515.11      479.42     63.38 o 
  17   4   2       60.39       60.35     34.41 o 
  18   4   2      555.54      526.86     87.98 o 
  19   4   2        0.42        4.99     16.71 o 
  20   4   2      323.16      257.50     36.56 o 
  21   4   2       26.08       57.22     11.51 o 
  22   4   2       16.86        8.81     24.10 o 
  23   4   2      122.72       69.50     24.89 o 
  24   4   2        5.50       23.94     14.77 o 
 -23   5   2      461.05      493.59     78.86 o 
 -22   5   2        2.37       -7.80     24.50 o 
 -21   5   2      489.13      507.85     71.73 o 
 -20   5   2       50.20       78.75     36.61 o 
 -19   5   2     1220.57     1418.39    129.25 o 
 -18   5   2      662.01      668.45     88.76 o 
 -17   5   2     2682.75     3239.79    210.18 o 
 -16   5   2       73.84       72.18     20.67 o 
 -15   5   2      993.13     1121.14    151.46 o 
 -14   5   2      377.50      412.72     46.42 o 
 -13   5   2      602.54      527.65     63.08 o 
 -12   5   2      389.17      499.13     52.85 o 
 -11   5   2       25.53       37.50     14.75 o 
 -10   5   2     1007.92      979.83     99.22 o 
  -9   5   2      592.56      519.43     58.52 o 
  -8   5   2     2895.76     3196.67     71.91 o 
  -7   5   2      455.99      527.18     51.74 o 
  -6   5   2      404.16      366.06     48.28 o 
  -5   5   2     1043.76      954.54     58.99 o 
  -4   5   2        5.71        9.26     22.56 o 
  -3   5   2     9612.91    10649.92    128.02 o 
  -2   5   2     1787.73     1894.93     75.37 o 
  -1   5   2     5473.23     5805.76     84.78 o 
   0   5   2      644.86      631.15     69.50 o 
   1   5   2     3929.48     4305.06     83.09 o 
   2   5   2      439.61      449.70     44.36 o 
   3   5   2     3798.61     3810.08     69.37 o 
   4   5   2      163.72       90.75     17.19 o 
   5   5   2     8028.77     8731.48    112.23 o 
   6   5   2     7060.21     7598.65    130.13 o 
   7   5   2      323.32      403.49     54.77 o 
   8   5   2     1382.60     1293.66     76.77 o 
   9   5   2       39.80       33.71     14.00 o 
  10   5   2       11.95       -5.25     11.65 o 
  11   5   2      214.49      178.29     27.74 o 
  12   5   2     2661.31     3241.64    211.42 o 
  13   5   2      114.56       98.82     20.78 o 
  14   5   2      226.63      161.84     44.27 o 
  15   5   2       52.29       92.64     42.40 o 
  16   5   2      188.43      180.39     32.67 o 
  17   5   2      380.06      418.98     51.99 o 
  18   5   2      127.02       69.35     35.80 o 
  19   5   2      179.33      177.37     41.62 o 
  20   5   2        4.96       18.00     21.92 o 
  21   5   2      413.63      446.98     66.55 o 
  22   5   2       23.23       37.97     35.54 o 
 -21   6   2       88.69       53.37     25.93 o 
 -20   6   2       70.24       70.59     19.01 o 
 -19   6   2       73.74       61.60     20.14 o 
 -18   6   2      234.96      215.50     59.05 o 
 -17   6   2       21.25       34.84     27.98 o 
 -16   6   2       10.84       -3.12     27.46 o 
 -15   6   2       36.46       50.84     16.93 o 
 -14   6   2       39.98        0.77     17.39 o 
 -13   6   2      101.26       59.24     19.32 o 
 -12   6   2      113.59       96.85     23.65 o 
 -11   6   2      448.78      431.53     55.46 o 
 -10   6   2       91.67       73.06     15.43 o 
  -9   6   2      174.81      179.01     26.84 o 
  -8   6   2     1791.96     2048.75     78.79 o 
  -7   6   2     5451.64     6287.11    130.02 o 
  -6   6   2     1572.47     1654.22    102.30 o 
  -5   6   2      135.87       77.06     26.07 o 
  -4   6   2       18.75       22.76     16.09 o 
  -3   6   2      696.80      684.98     69.81 o 
  -2   6   2      550.83      684.38     72.88 o 
  -1   6   2       23.70       15.96     13.56 o 
   0   6   2      603.49      628.26     60.72 o 
   1   6   2      671.37      825.94    111.24 o 
   2   6   2       29.45       23.85      8.92 o 
   3   6   2      486.73      500.52     59.15 o 
   4   6   2      173.59      210.70     28.81 o 
   5   6   2     1992.32     2298.56    103.98 o 
   6   6   2      243.47      312.53     37.40 o 
   7   6   2       51.66        0.14     17.92 o 
   8   6   2      226.96      217.36     30.83 o 
   9   6   2      482.24      520.43     62.23 o 
  10   6   2      104.36      145.33    113.51 o 
  11   6   2      111.69      109.80     28.91 o 
  12   6   2      161.90      251.29     33.80 o 
  13   6   2        2.16       41.77     25.40 o 
  14   6   2      410.54      410.22     45.70 o 
  15   6   2      188.17      206.20     43.17 o 
  16   6   2      223.76      225.20     42.09 o 
  17   6   2       78.19       62.34     26.50 o 
  18   6   2        6.96       35.17     16.29 o 
  19   6   2      279.81      289.75     51.77 o 
  20   6   2      146.13      116.78     20.19 o 
 -18   7   2       26.32       13.78     37.86 o 
 -17   7   2      168.75      129.50     36.84 o 
 -16   7   2       34.39       27.51     17.15 o 
 -15   7   2      466.92      424.82     69.47 o 
 -14   7   2      505.70      488.49     58.78 o 
 -13   7   2      257.88      260.81     29.96 o 
 -12   7   2      566.58      635.41     79.72 o 
 -11   7   2        7.46       15.09     18.87 o 
 -10   7   2        4.01       24.82     19.58 o 
  -9   7   2        8.91      -12.16     17.78 o 
  -8   7   2       66.12       60.67     14.30 o 
  -7   7   2        3.61       17.31     17.44 o 
  -6   7   2      474.73      452.41     73.05 o 
  -5   7   2      226.48      239.70     46.76 o 
  -4   7   2      271.38      284.14     44.24 o 
  -3   7   2      636.64      720.74     81.11 o 
  -2   7   2      282.59      243.60     34.48 o 
  -1   7   2     1355.81     1348.54    101.63 o 
   0   7   2      118.05       74.80     18.94 o 
   1   7   2      927.11      936.56    114.96 o 
   2   7   2      166.62      206.01     28.80 o 
   3   7   2     1187.21      952.31    123.90 o 
   4   7   2        9.20        6.37     15.71 o 
   5   7   2      415.94      378.12     41.33 o 
   6   7   2      394.44      372.92     41.16 o 
   7   7   2      408.67      511.56     53.15 o 
   8   7   2      122.60      120.21     26.34 o 
   9   7   2       35.73       35.59     16.07 o 
  10   7   2      202.23      113.64     36.80 o 
  11   7   2      145.92      113.08     22.42 o 
  12   7   2       28.24       64.46     26.32 o 
  13   7   2        6.43        3.01     17.10 o 
  14   7   2        2.94        3.37     22.79 o 
  15   7   2        1.81        9.41     15.53 o 
  16   7   2      135.84       75.94     28.92 o 
  17   7   2        7.67       22.86     15.79 o 
 -13   8   2        3.19       53.28     19.03 o 
 -12   8   2       26.93       50.40     17.34 o 
 -11   8   2      186.24      163.40     48.29 o 
 -10   8   2       49.78       26.83     23.43 o 
  -9   8   2     1386.55     1318.94    201.99 o 
  -8   8   2       87.18       42.50     17.40 o 
  -7   8   2      411.00      388.84     52.61 o 
  -6   8   2      193.79      112.17     22.35 o 
  -5   8   2      301.29      338.35     46.02 o 
  -4   8   2       48.21       49.03     18.85 o 
  -3   8   2      337.78      293.20     40.92 o 
  -2   8   2        1.67       16.09     17.72 o 
  -1   8   2       14.51       12.20     17.51 o 
   0   8   2      187.34      158.69     31.95 o 
   1   8   2       39.95       45.36     18.91 o 
   2   8   2       30.06       45.57     15.34 o 
   3   8   2      226.64      142.37     37.67 o 
   4   8   2      244.12      274.79     39.68 o 
   5   8   2      389.31      351.62     43.28 o 
   6   8   2      216.62      189.48     30.97 o 
   7   8   2     1036.97     1062.25    164.14 o 
   8   8   2      292.53      281.15     43.04 o 
   9   8   2      287.72      305.04     51.48 o 
  10   8   2      108.31      117.39     28.75 o 
  11   8   2       29.87       39.92     20.38 o 
  12   8   2        1.95       18.23     33.85 o 
  -4   9   2      211.78      136.56     31.59 o 
  -3   9   2       18.66       -9.92     13.95 o 
  -2   9   2        0.68        1.14     16.98 o 
  -1   9   2       55.52       37.65     14.23 o 
   0   9   2       15.17       32.63     12.11 o 
   1   9   2        0.41       14.27     21.27 o 
   2   9   2        7.62       29.74     17.22 o 
   3   9   2        4.38       13.15     20.90 o 
 -27   0   3       71.18      148.38     72.18 o 
 -25   0   3      255.14      265.56     69.10 o 
 -23   0   3      899.65     1033.51    207.92 o 
 -21   0   3      270.37      202.64     40.76 o 
 -19   0   3     2132.98     1938.02     84.11 o 
 -17   0   3        7.07      -26.09     26.99 o 
 -15   0   3    12478.45    13133.22    478.97 o 
 -13   0   3     9997.62    11199.84    194.29 o 
 -11   0   3    44782.80    44552.25   3966.94 o 
  -9   0   3    10788.81     9999.09    106.22 o 
  -7   0   3     5102.89     4933.98     55.79 o 
  -5   0   3    13753.01    13990.59     74.96 o 
  -3   0   3     3749.84     4112.39     37.06 o 
   3   0   3    21056.16    21053.97     76.98 o 
   5   0   3     3138.73     3006.43     36.98 o 
   7   0   3     2339.72     2064.43     39.50 o 
   9   0   3    11281.67    10356.15    181.03 o 
  11   0   3    15051.61    15125.47    172.63 o 
  13   0   3      826.62      732.48     65.72 o 
  15   0   3    14110.02    14020.33    180.11 o 
  17   0   3       12.35       44.96     28.39 o 
  19   0   3      111.98       77.86     22.07 o 
  21   0   3       47.77       93.74     39.44 o 
  23   0   3      296.71      419.63     91.74 o 
  25   0   3       99.06      147.91     41.96 o 
 -28   1   3       16.44       18.46     19.61 o 
 -27   1   3        2.37       88.78     27.08 o 
 -26   1   3       85.56       63.16     31.38 o 
 -25   1   3       68.21       47.97     23.55 o 
 -24   1   3      184.49      207.03    103.33 o 
 -23   1   3      377.74      369.85     54.87 o 
 -22   1   3      107.50       45.39     16.13 o 
 -21   1   3      453.62      425.58     60.11 o 
 -20   1   3     2026.13     2163.32    178.27 o 
 -19   1   3      452.24      348.56     40.29 o 
 -18   1   3        0.00        2.41      7.97 o 
 -17   1   3       11.71       16.99      8.81 o 
 -16   1   3       21.21       17.89     11.18 o 
 -15   1   3        7.81       14.30     12.27 o 
 -14   1   3     1183.10     1168.89     64.33 o 
 -13   1   3        0.35        7.02      6.53 o 
 -12   1   3       21.39       17.47     11.60 o 
 -11   1   3      684.76      543.02     34.87 o 
 -10   1   3      115.53       85.25     10.12 o 
  -9   1   3     3726.93     3594.59     39.74 o 
  -8   1   3     7183.63     6683.41     67.19 o 
  -7   1   3     5670.50     5275.01     40.30 o 
  -6   1   3     1274.36     1148.76     25.02 o 
  -5   1   3      256.15      256.31     21.14 o 
  -4   1   3       11.87       13.44      4.79 o 
  -3   1   3     8403.90     7663.03     45.62 o 
  -2   1   3    14527.22    14641.21     49.46 o 
  -1   1   3      992.83      898.43     11.99 o 
   0   1   3    17331.82    16598.82     71.55 o 
   1   1   3    14606.08    13968.39     43.96 o 
   2   1   3     3346.32     3258.10     23.89 o 
   3   1   3      118.05      174.19     13.50 o 
   4   1   3    44846.08    44397.57    177.78 o 
   5   1   3    11627.68    11712.94     66.99 o 
   6   1   3      966.58     1029.04     23.12 o 
   7   1   3     8326.13     8358.60     70.12 o 
   8   1   3    10154.17     9787.29     88.83 o 
   9   1   3     1229.85     1124.40     35.60 o 
  10   1   3     2141.31     1948.63     36.80 o 
  11   1   3     3235.73     2960.19     53.36 o 
  12   1   3       27.75       11.17     11.63 o 
  13   1   3     3176.72     3022.66     43.00 o 
  14   1   3     2538.99     2546.28     94.19 o 
  15   1   3     3682.25     3459.54     94.72 o 
  16   1   3      670.30      528.75     52.49 o 
  17   1   3     2060.66     2164.86     92.32 o 
  18   1   3      344.83      362.21     45.59 o 
  19   1   3      256.37      292.26     42.15 o 
  20   1   3        9.00       21.53     21.46 o 
  21   1   3       31.19       55.48     31.54 o 
  22   1   3      183.88      143.39     47.82 o 
  23   1   3      206.39      267.64     53.65 o 
  24   1   3      378.68      391.78     84.46 o 
  25   1   3       27.01       88.59     67.06 o 
  26   1   3        1.98        1.92     19.64 o 
 -27   2   3      157.44      112.76     36.49 o 
 -26   2   3       55.27       27.25     55.45 o 
 -25   2   3        4.67      -23.36     25.32 o 
 -24   2   3      545.48      584.74     75.04 o 
 -23   2   3       29.56       42.61     17.90 o 
 -22   2   3       54.05       39.91     15.10 o 
 -21   2   3      758.66      741.61     98.19 o 
 -20   2   3     1598.64     1837.41    166.11 o 
 -19   2   3     1254.02     1410.62     68.44 o 
 -18   2   3     3215.42     3387.47     82.80 o 
 -17   2   3     1782.88     1720.20    119.84 o 
 -16   2   3     5273.22     5334.11     86.48 o 
 -15   2   3      455.33      409.26     58.12 o 
 -14   2   3     4098.21     3894.51     59.78 o 
 -13   2   3     9842.95    10004.66    151.81 o 
 -12   2   3       58.50       29.25      6.23 o 
 -11   2   3     2061.45     2135.91     45.84 o 
 -10   2   3        2.46        6.04      7.41 o 
  -9   2   3      100.73       68.89      9.07 o 
  -8   2   3      136.43      139.89     16.24 o 
  -7   2   3     1679.63     1483.55     27.37 o 
  -6   2   3    13336.81    13157.09    113.50 o 
  -5   2   3     2647.77     2742.68     39.91 o 
  -4   2   3    33227.12    34305.12    174.71 o 
  -3   2   3    32415.99    32482.58    118.47 o 
  -2   2   3     6825.28     6247.34     50.26 o 
  -1   2   3     4319.80     4459.71     43.23 o 
   0   2   3     2659.54     2284.26     23.46 o 
   1   2   3      333.36      292.64     23.55 o 
   2   2   3    13534.30    13013.52     75.31 o 
   3   2   3     3399.10     3026.35     30.71 o 
   4   2   3    16705.32    16190.71    161.33 o 
   5   2   3     5106.02     4943.62     48.84 o 
   6   2   3    18562.35    18000.29    319.40 o 
   7   2   3     2683.72     2664.75     34.92 o 
   8   2   3     4144.76     3955.84     91.22 o 
   9   2   3     7994.46     7837.99    227.73 o 
  10   2   3       17.03       15.50     14.26 o 
  11   2   3      346.28      272.67     60.64 o 
  12   2   3      819.83      846.65     54.88 o 
  13   2   3     1863.16     1711.95     99.87 o 
  14   2   3       26.86       51.53     32.40 o 
  15   2   3      411.71      418.93     62.74 o 
  16   2   3      539.29      615.03     68.13 o 
  17   2   3      523.18      477.34     65.75 o 
  18   2   3     1336.72     1509.95     82.69 o 
  19   2   3       58.78       52.91     14.26 o 
  20   2   3      718.21      720.18     98.00 o 
  21   2   3     1460.30     1779.36    125.58 o 
  22   2   3      109.38      140.46     33.09 o 
  23   2   3      202.92      217.22     62.61 o 
  24   2   3      270.30      280.88     79.18 o 
  25   2   3      105.26       70.13     25.54 o 
  26   2   3      295.62      285.59     74.36 o 
 -26   3   3      212.23      123.57     53.44 o 
 -25   3   3      304.21      197.82     51.87 o 
 -24   3   3       94.72       45.30     22.08 o 
 -23   3   3      206.98      294.43     49.31 o 
 -22   3   3       18.29       44.81     20.88 o 
 -21   3   3     1356.14     1670.13    108.77 o 
 -20   3   3       74.63       65.29     34.25 o 
 -19   3   3     3113.91     3330.80    105.14 o 
 -18   3   3       20.46       14.94     13.81 o 
 -17   3   3     2259.01     2426.59    105.93 o 
 -16   3   3       21.32       28.89     15.92 o 
 -15   3   3     3047.76     3307.51    136.57 o 
 -14   3   3      259.17      258.33     30.17 o 
 -13   3   3      343.67      280.88     24.90 o 
 -12   3   3      114.95       97.93     13.24 o 
 -11   3   3     1067.43      958.50     38.68 o 
 -10   3   3     3168.37     3280.54     41.24 o 
  -9   3   3        8.91       12.18      8.68 o 
  -8   3   3      598.57      513.34     50.73 o 
  -7   3   3     5751.98     5740.96     90.72 o 
  -6   3   3     2372.42     2525.32     37.37 o 
  -5   3   3     2556.71     2706.00     37.30 o 
  -4   3   3      448.47      347.24     39.26 o 
  -3   3   3    24174.00    23607.39    189.85 o 
  -2   3   3     3000.22     2966.63     44.74 o 
  -1   3   3     3099.22     2730.95     36.56 o 
   0   3   3     4599.54     4443.59     68.70 o 
   1   3   3     5839.62     5548.64     80.81 o 
   2   3   3     7958.83     7522.46     77.50 o 
   3   3   3    10135.39     9707.84     88.76 o 
   4   3   3      175.93      224.41     19.87 o 
   5   3   3     6082.93     5817.64     99.08 o 
   6   3   3      703.45      684.18     37.56 o 
   7   3   3    14130.03    15297.98    187.11 o 
   8   3   3     1991.84     2025.92     40.79 o 
   9   3   3       86.05       70.59     12.77 o 
  10   3   3       77.33      115.72     20.90 o 
  11   3   3      451.48      436.11     58.39 o 
  12   3   3      610.37      769.98     73.27 o 
  13   3   3       67.46       26.77     29.31 o 
  14   3   3     1578.60     1544.93    125.10 o 
  15   3   3        6.23       17.38     30.82 o 
  16   3   3      255.32      270.33     30.88 o 
  17   3   3     1877.27     2374.43    115.77 o 
  18   3   3      481.43      447.67     61.70 o 
  19   3   3      566.48      630.53     92.55 o 
  20   3   3        2.29       16.91     19.61 o 
  21   3   3      127.46      173.33     35.22 o 
  22   3   3       10.02       -0.51     31.56 o 
  23   3   3      340.77      386.07     58.97 o 
  24   3   3       87.64       99.59     36.62 o 
  25   3   3      262.05      321.85     63.10 o 
 -25   4   3       27.79       31.99     17.70 o 
 -24   4   3        1.05       28.84     17.05 o 
 -23   4   3        8.38       24.01     26.42 o 
 -22   4   3      197.85      131.61     32.72 o 
 -21   4   3        1.54       20.80     33.17 o 
 -20   4   3      376.03      456.07     51.32 o 
 -19   4   3      121.05       60.09     17.83 o 
 -18   4   3      336.44      274.30     43.28 o 
 -17   4   3       92.97       71.38     17.29 o 
 -16   4   3     1226.77     1467.13     97.35 o 
 -15   4   3      757.97      759.52    116.83 o 
 -14   4   3       59.64       77.35     16.68 o 
 -13   4   3      172.75      156.38     25.69 o 
 -12   4   3      435.45      444.07     38.24 o 
 -11   4   3      661.33      588.17     50.33 o 
 -10   4   3      308.58      226.60     32.16 o 
  -9   4   3       49.48       27.62     10.06 o 
  -8   4   3     3574.92     3443.12     84.84 o 
  -7   4   3     6074.66     6456.29    154.66 o 
  -6   4   3     5160.43     5452.89     99.16 o 
  -5   4   3     9761.47    10904.35    195.19 o 
  -4   4   3    10071.25    10514.80    127.54 o 
  -3   4   3     2749.81     2633.85     65.12 o 
  -2   4   3      103.31       74.10     20.55 o 
  -1   4   3     3192.71     3144.72     52.32 o 
   0   4   3      521.30      707.26     73.20 o 
   1   4   3     1269.17     1313.81     47.06 o 
   2   4   3     2546.35     2710.15     49.98 o 
   3   4   3      224.72      226.91     32.04 o 
   4   4   3       58.82       40.72     17.02 o 
   5   4   3      123.80       71.22     13.02 o 
   6   4   3        8.89       24.70      8.41 o 
   7   4   3     4790.34     5107.71    113.69 o 
   8   4   3      437.23      466.60     50.17 o 
   9   4   3      152.79      105.12     12.67 o 
  10   4   3      551.67      497.21     36.79 o 
  11   4   3      116.10      109.28     14.43 o 
  12   4   3     1166.61     1233.99     81.28 o 
  13   4   3      496.56      502.87     69.19 o 
  14   4   3      155.39      111.93     24.33 o 
  15   4   3      953.65      875.39    138.32 o 
  16   4   3      997.48      969.65    106.89 o 
  17   4   3     1468.39     1663.85    113.80 o 
  18   4   3      642.97      619.89     79.60 o 
  19   4   3      850.21      860.97    136.54 o 
  20   4   3       71.77       55.02     26.64 o 
  21   4   3       17.64       19.66     11.12 o 
  22   4   3       75.07       44.75     19.23 o 
  23   4   3      440.67      444.67     58.63 o 
 -23   5   3      217.55      279.14     55.32 o 
 -22   5   3      210.00      183.41     52.99 o 
 -21   5   3       55.44       17.97     14.21 o 
 -20   5   3        0.05        9.54     21.25 o 
 -19   5   3      894.81      841.36    120.52 o 
 -18   5   3      202.59      247.31     36.03 o 
 -17   5   3      397.25      435.78     58.55 o 
 -16   5   3      374.82      419.13     52.76 o 
 -15   5   3       36.90       16.33     18.76 o 
 -14   5   3      645.44      729.97     86.11 o 
 -13   5   3      635.35      625.58     59.90 o 
 -12   5   3     5132.79     5575.20    119.77 o 
 -11   5   3      422.53      372.39     45.00 o 
 -10   5   3     2121.95     2131.47     76.88 o 
  -9   5   3       63.32       52.63     15.74 o 
  -8   5   3     3547.59     3761.45     93.03 o 
  -7   5   3       32.91       27.56     16.42 o 
  -6   5   3    14755.46    16890.29    184.82 o 
  -5   5   3     6325.78     6519.74    110.64 o 
  -4   5   3     1500.59     1348.16     72.71 o 
  -3   5   3      238.81      244.49     30.84 o 
  -2   5   3       10.46       -2.76     13.79 o 
  -1   5   3     2369.43     2543.07     58.30 o 
   0   5   3      557.52      856.91     81.80 o 
   1   5   3     3735.37     3654.22     73.08 o 
   2   5   3        1.13       14.78     14.94 o 
   3   5   3      417.50      481.42     50.15 o 
   4   5   3      589.61      678.73     78.79 o 
   5   5   3     1428.26     1535.74     62.07 o 
   6   5   3     4197.33     4305.82     84.85 o 
   7   5   3        5.21       -8.76     13.51 o 
   8   5   3     1382.82     1509.96     66.74 o 
   9   5   3      271.61      243.89     32.80 o 
  10   5   3     2972.50     3301.79     76.48 o 
  11   5   3      163.94      105.31     18.00 o 
  12   5   3      892.15     1009.44     70.22 o 
  13   5   3       86.58       64.83     18.13 o 
  14   5   3      407.78      472.67     63.87 o 
  15   5   3       10.45       21.03     30.57 o 
  16   5   3      863.31     1174.84    141.10 o 
  17   5   3       43.67        0.48     23.66 o 
  18   5   3      128.70      123.73     31.93 o 
  19   5   3      363.36      365.33     57.18 o 
  20   5   3        0.22       32.99     22.80 o 
  21   5   3       57.99      108.83     28.20 o 
  22   5   3        8.75       15.42     12.72 o 
 -21   6   3        6.57       43.19     20.65 o 
 -20   6   3      133.72       93.36     28.28 o 
 -19   6   3      122.85      108.36     29.16 o 
 -18   6   3      503.30      485.16     67.14 o 
 -17   6   3       42.48       48.18     18.24 o 
 -16   6   3       94.87       90.60     21.25 o 
 -15   6   3       88.94       63.06     32.06 o 
 -14   6   3        2.45       13.90     20.13 o 
 -13   6   3      337.73      338.61     52.07 o 
 -12   6   3        7.70        1.49     11.34 o 
 -11   6   3      398.93      456.73     46.19 o 
 -10   6   3      972.61      961.40    103.44 o 
  -9   6   3       17.08       15.32     11.92 o 
  -8   6   3     1373.21     1636.49     88.86 o 
  -7   6   3      239.43      305.70     31.66 o 
  -6   6   3     1671.19     1746.43     66.56 o 
  -5   6   3      210.09      216.57     33.80 o 
  -4   6   3      100.26       86.64     16.59 o 
  -3   6   3       47.20       42.95     16.95 o 
  -2   6   3      748.29      788.11     86.34 o 
  -1   6   3      133.89       91.44     29.07 o 
   0   6   3      106.65       88.19     20.67 o 
   1   6   3       98.22       57.51     25.58 o 
   2   6   3     1269.51     1414.64     74.81 o 
   3   6   3      121.16      127.79     19.24 o 
   4   6   3      593.69      599.73     77.91 o 
   5   6   3      113.11      114.39     25.83 o 
   6   6   3       15.75       33.40     23.68 o 
   7   6   3       37.11       47.96     17.88 o 
   8   6   3     1408.65     1370.94    134.19 o 
   9   6   3      469.23      390.80     50.33 o 
  10   6   3     1448.05     1652.87    162.02 o 
  11   6   3     1304.63     1655.70    147.49 o 
  12   6   3       62.20       65.25     22.27 o 
  13   6   3      467.10      471.26     69.17 o 
  14   6   3      843.26      765.91     98.90 o 
  15   6   3       11.41       30.71     14.93 o 
  16   6   3      637.63      571.23     77.09 o 
  17   6   3       27.60       36.37     14.67 o 
  18   6   3      175.29      109.83     25.73 o 
  19   6   3        0.27       31.91     37.03 o 
 -18   7   3        0.99       35.72     19.43 o 
 -17   7   3        8.46       -1.54     22.48 o 
 -16   7   3      431.52      426.39     80.94 o 
 -15   7   3      319.70      374.64     54.19 o 
 -14   7   3      323.83      274.50     67.02 o 
 -13   7   3      403.36      384.45     60.69 o 
 -12   7   3       42.81       12.91     14.43 o 
 -11   7   3       64.07       -7.00     24.18 o 
 -10   7   3     1284.17     1293.37    123.88 o 
  -9   7   3      234.79      134.31     24.84 o 
  -8   7   3     2420.48     2798.04    124.74 o 
  -7   7   3       27.28       19.09     33.38 o 
  -6   7   3      637.00      571.44     70.73 o 
  -5   7   3      765.76      761.79    102.60 o 
  -4   7   3      519.13      498.33     63.17 o 
  -3   7   3      142.50      122.45     33.90 o 
  -2   7   3       22.54       59.34     22.16 o 
  -1   7   3       58.05       65.52     22.70 o 
   0   7   3        1.20       28.47     13.31 o 
   1   7   3      892.96      942.92     98.90 o 
   2   7   3       30.62       58.08     18.34 o 
   3   7   3      222.48      249.03     65.00 o 
   4   7   3       49.61       26.74     16.35 o 
   5   7   3      867.10      772.05     95.58 o 
   6   7   3      136.09      127.68     24.68 o 
   7   7   3      762.01      743.20     89.76 o 
   8   7   3      876.38      889.28     89.52 o 
   9   7   3       44.03       32.05     22.67 o 
  10   7   3        7.86       20.52     19.36 o 
  11   7   3      180.36      163.65     48.05 o 
  12   7   3       14.86       41.23     15.44 o 
  13   7   3       15.13       26.38     26.60 o 
  14   7   3      186.01      226.79     44.19 o 
  15   7   3       11.48       47.01     15.86 o 
  16   7   3      120.51       69.28     37.08 o 
 -13   8   3      165.20      124.87     26.81 o 
 -12   8   3        3.18      -18.46     21.14 o 
 -11   8   3       17.68       35.23     15.77 o 
 -10   8   3      425.84      332.18     58.73 o 
  -9   8   3       65.08       43.03     20.86 o 
  -8   8   3      882.29      717.44    100.40 o 
  -7   8   3      213.85      196.19     27.98 o 
  -6   8   3      125.79      102.46     32.20 o 
  -5   8   3      116.50       73.59     18.11 o 
  -4   8   3      230.79      318.56     35.48 o 
  -3   8   3      232.07      277.18     36.38 o 
  -2   8   3      453.53      472.03     75.06 o 
  -1   8   3      701.35      681.54     94.38 o 
   0   8   3       51.41       62.26     16.40 o 
   1   8   3        8.47       32.78     12.20 o 
   2   8   3      617.80      686.84    108.62 o 
   3   8   3       52.05       50.90     28.33 o 
   4   8   3      252.77      253.70     41.32 o 
   5   8   3      314.46      311.39     49.79 o 
   6   8   3        9.97       21.50     14.31 o 
   7   8   3        1.22       20.97     19.63 o 
   8   8   3      144.41      139.02     25.24 o 
   9   8   3        3.03       26.98     43.15 o 
  10   8   3        8.34      -12.46     44.75 o 
  11   8   3       66.64       80.26     79.22 o 
  12   8   3      174.59      114.10     41.10 o 
  -4   9   3        7.71       22.50     19.80 o 
  -3   9   3      118.82       68.55     36.73 o 
  -2   9   3       57.70       30.91     10.42 o 
  -1   9   3      108.26       63.00     25.66 o 
   0   9   3       54.74       99.20     23.19 o 
   1   9   3       13.60       18.29     22.82 o 
   2   9   3      159.91      107.56     29.75 o 
   3   9   3       53.67       34.43     46.80 o 
 -28   0   4      108.60      101.07     40.81 o 
 -26   0   4     1449.34     1556.11    396.33 o 
 -24   0   4     1020.06     1086.28    326.03 o 
 -22   0   4       39.24       24.46     14.56 o 
 -20   0   4     4141.78     4863.78    103.89 o 
 -18   0   4     4049.33     4485.85    127.26 o 
 -16   0   4      822.95      452.56    135.64 o 
 -14   0   4     5504.09     5040.30    240.68 o 
 -12   0   4      593.45      594.51     42.73 o 
 -10   0   4      928.18      787.94     39.16 o 
  -8   0   4       16.36       -6.34     12.95 o 
  -6   0   4     6935.74     7040.75     64.45 o 
  -4   0   4      217.82      190.24     25.48 o 
  -2   0   4   113957.07   112264.15    338.82 o 
   0   0   4       55.44       41.02     11.64 o 
   2   0   4    25966.44    26345.84     92.52 o 
   4   0   4    33120.57    30459.12    198.03 o 
   6   0   4     8551.16     8167.82    110.45 o 
   8   0   4      931.72     1042.11     27.92 o 
  10   0   4    20167.16    19478.26    351.73 o 
  12   0   4        2.31       17.67     14.23 o 
  14   0   4     3153.28     3115.16    132.78 o 
  16   0   4      166.21      127.37     33.05 o 
  18   0   4      409.84      556.61     92.86 o 
  20   0   4     3963.18     4728.96    191.53 o 
  22   0   4      811.57      947.29    207.67 o 
  24   0   4      287.78      366.28    113.54 o 
  26   0   4      136.36      108.65     74.80 o 
 -28   1   4       31.81       52.88     26.44 o 
 -27   1   4       58.79       33.13     33.61 o 
 -26   1   4       33.32       93.50     29.74 o 
 -25   1   4        0.36       33.91     34.34 o 
 -24   1   4        7.85       28.11     20.70 o 
 -23   1   4       59.64       33.40     21.20 o 
 -22   1   4      198.87      136.31     30.88 o 
 -21   1   4       63.60       20.84     18.35 o 
 -20   1   4       70.08       35.76     14.50 o 
 -19   1   4       24.80       23.39     13.36 o 
 -18   1   4     3324.15     3629.40     65.98 o 
 -17   1   4      442.09      437.72     40.47 o 
 -16   1   4     4796.51     4575.44     67.91 o 
 -15   1   4      466.69      404.25     46.07 o 
 -14   1   4       84.76       44.16      8.35 o 
 -13   1   4     6822.13     6813.99     90.66 o 
 -12   1   4      299.42      186.46     20.88 o 
 -11   1   4       86.24       38.70      7.99 o 
 -10   1   4      699.79      541.50     23.09 o 
  -9   1   4     2092.96     2136.52     34.83 o 
  -8   1   4      163.07      136.70     15.54 o 
  -7   1   4     9498.58     8822.67     85.01 o 
  -6   1   4       71.09      103.78     15.41 o 
  -5   1   4      423.07      404.53     24.84 o 
  -4   1   4    21257.17    20804.56    112.24 o 
  -3   1   4    41045.87    40178.46    163.14 o 
  -2   1   4     3560.61     3385.04     24.49 o 
  -1   1   4    34788.59    34671.45    109.27 o 
   0   1   4      132.40      123.06      9.85 o 
   1   1   4     1609.42     1356.27     19.13 o 
   2   1   4    56658.31    56163.86    217.20 o 
   3   1   4     4072.08     3919.37     31.40 o 
   4   1   4    21134.31    20550.56    104.63 o 
   5   1   4      983.12     1061.68     16.00 o 
   6   1   4    13200.07    13174.47    109.77 o 
   7   1   4     3137.96     3050.28     33.86 o 
   8   1   4     3978.23     3585.40     49.97 o 
   9   1   4     4001.45     3950.81     54.47 o 
  10   1   4     5548.72     5921.83     79.03 o 
  11   1   4     2001.94     1938.83     42.68 o 
  12   1   4       65.40       26.06      9.72 o 
  13   1   4     1013.35      951.15     53.66 o 
  14   1   4       39.82       11.28      4.89 o 
  15   1   4      531.96      485.16     53.20 o 
  16   1   4      302.24      212.25     30.12 o 
  17   1   4     1356.03     1514.56     78.18 o 
  18   1   4      240.19      258.16     34.17 o 
  19   1   4       76.81       46.58     15.07 o 
  20   1   4      603.96      675.43     83.32 o 
  21   1   4      108.37      127.63     63.00 o 
  22   1   4     1266.32     1192.09    185.13 o 
  23   1   4       51.68       12.63     31.04 o 
  24   1   4      511.37      509.00     90.54 o 
  25   1   4       16.59       24.21     27.47 o 
  26   1   4      424.54      427.48     69.20 o 
 -27   2   4      210.70      211.79     48.51 o 
 -26   2   4        2.10       30.58     27.15 o 
 -25   2   4      119.46       89.50     29.96 o 
 -24   2   4      478.77      513.35     79.30 o 
 -23   2   4        4.68       23.64     21.04 o 
 -22   2   4     1066.94     1126.76    112.64 o 
 -21   2   4      488.74      407.65     54.51 o 
 -20   2   4       79.14       68.34     23.25 o 
 -19   2   4      294.36      223.34     35.98 o 
 -18   2   4      644.52      565.28     54.30 o 
 -17   2   4     1028.11      899.91     52.54 o 
 -16   2   4      384.04      336.77     39.94 o 
 -15   2   4      406.54      326.57     28.23 o 
 -14   2   4      795.59      893.28     39.06 o 
 -13   2   4       10.93       11.87     12.82 o 
 -12   2   4     1649.76     1473.12     33.72 o 
 -11   2   4    26554.18    27217.93    483.56 o 
 -10   2   4      609.25      628.85     29.54 o 
  -9   2   4    12822.54    13695.96    123.43 o 
  -8   2   4     5939.93     5981.31     67.65 o 
  -7   2   4     6640.13     5972.19     73.73 o 
  -6   2   4    16816.53    16739.64    136.82 o 
  -5   2   4    28094.09    28232.46    204.67 o 
  -4   2   4     1161.95     1224.81     26.51 o 
  -3   2   4       56.01       45.60      7.36 o 
  -2   2   4       13.25        9.00      8.82 o 
  -1   2   4    17913.88    17338.86     64.51 o 
   0   2   4    19414.25    18822.18     71.96 o 
   1   2   4     1259.26     1403.56     32.75 o 
   2   2   4     1785.77     1566.34     25.00 o 
   3   2   4      911.71      804.96     24.69 o 
   4   2   4      376.79      311.17     25.76 o 
   5   2   4      257.97      228.67     18.69 o 
   6   2   4      422.82      260.19     22.56 o 
   7   2   4     1044.32      950.56     24.25 o 
   8   2   4       22.31       37.10     11.09 o 
   9   2   4       91.16      173.43     30.02 o 
  10   2   4     6532.54     6356.55    103.73 o 
  11   2   4     2533.22     2558.03     75.34 o 
  12   2   4       14.53       34.72      9.92 o 
  13   2   4     7045.75     7646.72    128.84 o 
  14   2   4      759.93      875.86     85.66 o 
  15   2   4     1595.23     1628.01    105.57 o 
  16   2   4      982.74     1140.92    101.09 o 
  17   2   4      381.51      359.57     49.50 o 
  18   2   4     1787.74     1887.11    128.56 o 
  19   2   4     1820.91     2077.59    126.94 o 
  20   2   4      452.61      521.69     62.50 o 
  21   2   4      182.84      170.34     33.77 o 
  22   2   4      299.33      311.02     46.48 o 
  23   2   4       31.58      -31.77     31.77 o 
  24   2   4      138.56      143.58     44.70 o 
  25   2   4      140.18       62.15     16.32 o 
 -27   3   4        1.02       48.23     23.03 o 
 -26   3   4       50.45       58.48     19.97 o 
 -25   3   4       23.20       25.02     15.79 o 
 -24   3   4      249.22      278.65     78.31 o 
 -23   3   4      195.03      122.01     35.05 o 
 -22   3   4      650.91      703.61     88.96 o 
 -21   3   4       65.28       57.71     20.44 o 
 -20   3   4      110.19       92.90     22.00 o 
 -19   3   4     1338.08     1439.70    112.34 o 
 -18   3   4       66.32       20.33     16.50 o 
 -17   3   4       30.53       21.59     16.24 o 
 -16   3   4       27.64       15.95     16.08 o 
 -15   3   4     1503.56     1460.53     54.72 o 
 -14   3   4     4754.88     4980.76     96.45 o 
 -13   3   4      856.01      789.86     46.61 o 
 -12   3   4     5279.19     5219.71    106.87 o 
 -11   3   4       82.72       34.28     15.47 o 
 -10   3   4     2978.26     2930.81     48.36 o 
  -9   3   4      638.02      623.55     43.71 o 
  -8   3   4     6961.87     6514.74    134.32 o 
  -7   3   4     1042.51      897.34     40.61 o 
  -6   3   4    22778.15    23078.32    218.04 o 
  -5   3   4      138.17       98.06     14.01 o 
  -4   3   4     7172.92     6773.19     95.14 o 
  -3   3   4     5968.33     5463.98     61.29 o 
  -2   3   4      617.47      563.42     32.34 o 
  -1   3   4      298.79      324.59     29.94 o 
   0   3   4     3350.69     3370.14     49.90 o 
   1   3   4     2318.97     2382.01     35.14 o 
   2   3   4     3774.54     3855.41     66.96 o 
   3   3   4        0.22        4.86      6.23 o 
   4   3   4     5250.38     4931.87     79.21 o 
   5   3   4      402.88      362.19     33.87 o 
   6   3   4     2702.33     2764.27     76.86 o 
   7   3   4      417.65      422.84     42.33 o 
   8   3   4     4641.02     5008.02     75.76 o 
   9   3   4      328.53      258.10     21.20 o 
  10   3   4     2785.45     2726.24     99.23 o 
  11   3   4       21.01       47.46     11.21 o 
  12   3   4     1062.98     1117.16     72.17 o 
  13   3   4      628.48      674.70    105.01 o 
  14   3   4     1483.43     1589.16     86.64 o 
  15   3   4      731.20      804.74    100.72 o 
  16   3   4     3026.01     3326.50     97.00 o 
  17   3   4      135.29       67.45     17.81 o 
  18   3   4        5.79       27.34     18.53 o 
  19   3   4     1616.70     1538.48    174.34 o 
  20   3   4       60.11       55.18     25.53 o 
  21   3   4      485.01      493.42     67.33 o 
  22   3   4       14.76       42.47     27.62 o 
  23   3   4       47.91       27.24     28.79 o 
  24   3   4       72.05       52.11     26.06 o 
 -25   4   4       75.45       59.23     26.00 o 
 -24   4   4      247.58      235.63     43.02 o 
 -23   4   4       78.41       52.18     19.65 o 
 -22   4   4       16.37       28.41     19.09 o 
 -21   4   4        0.52        8.33     28.63 o 
 -20   4   4       33.80       34.99     25.06 o 
 -19   4   4      704.30      719.24     80.63 o 
 -18   4   4     1262.39     1385.71    176.39 o 
 -17   4   4       35.75       62.46     17.91 o 
 -16   4   4     1818.96     2070.09    125.10 o 
 -15   4   4     1084.51     1081.15     81.40 o 
 -14   4   4      730.68      598.91     74.31 o 
 -13   4   4     1314.97     1130.96     65.81 o 
 -12   4   4     1084.10     1156.66     47.32 o 
 -11   4   4        3.86       16.54      6.53 o 
 -10   4   4     1013.87      993.99     55.25 o 
  -9   4   4     2486.32     2598.97     83.06 o 
  -8   4   4       20.84       10.03     12.44 o 
  -7   4   4     3570.26     3782.03     80.35 o 
  -6   4   4     2724.99     3105.89     69.16 o 
  -5   4   4        9.43       36.15     26.43 o 
  -4   4   4        3.65       28.22     19.23 o 
  -3   4   4      279.00      303.28     33.87 o 
  -2   4   4        6.47       23.82     10.33 o 
  -1   4   4     4337.12     4429.35    105.93 o 
   0   4   4      679.59      741.96     37.46 o 
   1   4   4     1373.34     1268.95     66.97 o 
   2   4   4      567.00      462.12     47.52 o 
   3   4   4     7222.69     7628.85     95.90 o 
   4   4   4      101.95       93.72     14.49 o 
   5   4   4     1097.94     1066.02     50.70 o 
   6   4   4     3215.01     3559.17     69.99 o 
   7   4   4      230.83      197.75     22.52 o 
   8   4   4     2708.86     2251.42     44.87 o 
   9   4   4      619.73      531.22     45.61 o 
  10   4   4      890.63      799.77     48.52 o 
  11   4   4      420.27      284.86     50.31 o 
  12   4   4     1885.63     2071.43    129.30 o 
  13   4   4       54.07       54.05     16.99 o 
  14   4   4      641.63      687.82     76.82 o 
  15   4   4      592.84      565.69     68.06 o 
  16   4   4      244.60      216.63     29.42 o 
  17   4   4       63.43       10.33     16.96 o 
  18   4   4      310.53      272.27     63.74 o 
  19   4   4      250.55      264.40     35.69 o 
  20   4   4       56.15       81.42     33.85 o 
  21   4   4       25.96        0.08     13.86 o 
  22   4   4       14.56       30.81     13.69 o 
  23   4   4       29.63       29.34     17.92 o 
 -24   5   4      142.70      117.42     36.23 o 
 -23   5   4      613.94      612.45     90.46 o 
 -22   5   4      133.59      120.21     36.75 o 
 -21   5   4     1081.02     1154.38    167.33 o 
 -20   5   4       53.14       53.15     25.30 o 
 -19   5   4     1090.90     1150.68    173.13 o 
 -18   5   4        1.47       23.78    101.32 o 
 -17   5   4     2303.41     2609.28    135.10 o 
 -16   5   4      271.48      392.67     48.83 o 
 -15   5   4     2529.80     2738.91    152.84 o 
 -14   5   4       92.09       83.42     19.53 o 
 -13   5   4       32.84       16.22     10.49 o 
 -12   5   4     2127.94     2235.50     77.20 o 
 -11   5   4       26.97       28.15     15.27 o 
 -10   5   4     1015.88     1049.00    104.15 o 
  -9   5   4     1471.44     1571.64     88.22 o 
  -8   5   4      870.52      876.76     72.34 o 
  -7   5   4     1694.22     1787.28     72.58 o 
  -6   5   4     4438.43     4567.08     90.75 o 
  -5   5   4     2268.04     2383.47     66.65 o 
  -4   5   4     3129.82     3553.73     77.41 o 
  -3   5   4     1918.45     2031.03     70.67 o 
  -2   5   4        7.55       37.51     17.12 o 
  -1   5   4     4122.80     4245.33     88.51 o 
   0   5   4     1087.84     1157.01     62.70 o 
   1   5   4     5659.66     6066.61    103.95 o 
   2   5   4      461.19      462.55     47.69 o 
   3   5   4     5539.69     6090.16    116.99 o 
   4   5   4       82.57       43.58     17.09 o 
   5   5   4     2668.57     2889.07     73.94 o 
   6   5   4       22.44        7.21     11.19 o 
   7   5   4     3360.98     3614.96     86.40 o 
   8   5   4     2091.60     2378.17     71.43 o 
   9   5   4       40.11       21.98     10.99 o 
  10   5   4       65.98       75.85     14.51 o 
  11   5   4        0.50       19.28     30.64 o 
  12   5   4        3.06       26.45     21.08 o 
  13   5   4      358.74      361.42     48.06 o 
  14   5   4     1070.24     1161.16    132.28 o 
  15   5   4       57.67       36.32     19.34 o 
  16   5   4      128.41       98.46     23.88 o 
  17   5   4      965.51      992.41    111.31 o 
  18   5   4       17.45       33.60     23.66 o 
  19   5   4      536.41      528.69     63.06 o 
  20   5   4      214.33      149.73     29.48 o 
  21   5   4      402.39      384.30     61.23 o 
 -21   6   4       24.15       27.11     14.83 o 
 -20   6   4        2.76       24.75     17.26 o 
 -19   6   4      176.05       88.94     20.56 o 
 -18   6   4       66.96      124.39     41.33 o 
 -17   6   4      349.94      328.46     49.89 o 
 -16   6   4      229.73      220.49     58.37 o 
 -15   6   4       30.43       27.05     16.10 o 
 -14   6   4       23.92       34.23     21.81 o 
 -13   6   4       10.77        8.51     46.51 o 
 -12   6   4      180.48      156.73     23.54 o 
 -11   6   4       73.08       58.90     19.33 o 
 -10   6   4      294.79      253.55     39.91 o 
  -9   6   4      214.43      190.00     26.71 o 
  -8   6   4      507.19      611.92     58.26 o 
  -7   6   4       41.49       38.71     16.14 o 
  -6   6   4        9.98        2.40     17.96 o 
  -5   6   4       45.20       27.26     29.54 o 
  -4   6   4      357.51      500.30     66.11 o 
  -3   6   4     5673.78     6832.79    104.36 o 
  -2   6   4        1.58       15.23     12.62 o 
  -1   6   4     1164.37     1286.44     92.35 o 
   0   6   4      714.40      720.97     86.23 o 
   1   6   4      994.22     1192.03     93.65 o 
   2   6   4      422.80      423.08     49.36 o 
   3   6   4     4246.60     4704.01     83.15 o 
   4   6   4      342.16      352.17     40.16 o 
   5   6   4     1177.44     1185.98     83.82 o 
   6   6   4      524.82      626.25     64.49 o 
   7   6   4      500.73      559.13     60.11 o 
   8   6   4      446.89      463.01     58.23 o 
   9   6   4      396.58      357.24     55.60 o 
  10   6   4        2.12       11.53     20.91 o 
  11   6   4      102.07      103.52     26.67 o 
  12   6   4       26.24       25.95     29.09 o 
  13   6   4      209.05      146.19     23.53 o 
  14   6   4       99.60      110.88     24.49 o 
  15   6   4        5.79       12.85     26.15 o 
  16   6   4       80.81       72.26     21.85 o 
  17   6   4      162.68      124.42     26.30 o 
  18   6   4       41.12       28.55     83.18 o 
  19   6   4       56.86       73.47     22.66 o 
 -18   7   4       10.69       32.98     22.97 o 
 -17   7   4      171.58      175.09     30.05 o 
 -16   7   4      294.61      287.93     42.98 o 
 -15   7   4       56.65       61.62     24.14 o 
 -14   7   4       93.47       83.64     21.92 o 
 -13   7   4       64.55       44.60     20.58 o 
 -12   7   4      256.76      256.59     38.47 o 
 -11   7   4      100.01       69.91     15.56 o 
 -10   7   4        9.02       29.66     12.18 o 
  -9   7   4      320.44      343.13     43.39 o 
  -8   7   4      263.72      254.16     35.79 o 
  -7   7   4       71.73       38.52     14.44 o 
  -6   7   4     1712.92     2166.44     94.92 o 
  -5   7   4      277.01      274.85     34.19 o 
  -4   7   4       29.49       30.75     19.57 o 
  -3   7   4     1172.63     1245.34    151.79 o 
  -2   7   4      146.09       86.51     16.07 o 
  -1   7   4      537.08      570.55     66.91 o 
   0   7   4      624.25      583.33     67.63 o 
   1   7   4      595.66      542.15     60.09 o 
   2   7   4       38.90       35.10     10.80 o 
   3   7   4      876.22      860.25    171.67 o 
   4   7   4      347.41      318.85     44.08 o 
   5   7   4      187.15      138.34     52.27 o 
   6   7   4        3.82       28.16     15.56 o 
   7   7   4      158.54      204.16     29.48 o 
   8   7   4      285.87      317.42     41.20 o 
   9   7   4       17.20       35.59     19.16 o 
  10   7   4       63.94       77.15     27.85 o 
  11   7   4      463.29      384.09     48.93 o 
  12   7   4        2.96       88.07     38.17 o 
  13   7   4        5.28       27.40     18.02 o 
  14   7   4      614.69      614.78     85.69 o 
  15   7   4       63.85      116.67     42.27 o 
  16   7   4      303.43      315.55     55.40 o 
 -14   8   4      109.76      110.07     22.67 o 
 -13   8   4       43.56       52.81     25.82 o 
 -12   8   4      313.89      265.65     50.93 o 
 -11   8   4      208.63      215.97     44.78 o 
 -10   8   4       22.68       38.96     22.26 o 
  -9   8   4     1438.48     1322.57    200.32 o 
  -8   8   4       23.23       29.64     34.30 o 
  -7   8   4      173.00      127.75     23.06 o 
  -6   8   4      741.85      723.93     81.47 o 
  -5   8   4       17.62       27.05     18.61 o 
  -4   8   4       17.01       22.29     19.69 o 
  -3   8   4      196.34      170.43     25.85 o 
  -2   8   4       22.81       17.59     13.54 o 
  -1   8   4       49.05       37.67     13.54 o 
   0   8   4       10.88        8.27     17.03 o 
   1   8   4      206.39      133.78     28.10 o 
   2   8   4        2.98       17.27     14.87 o 
   3   8   4      267.57      274.97     36.30 o 
   4   8   4      263.52      205.38     36.51 o 
   5   8   4      239.10      160.58     26.09 o 
   6   8   4      156.06      149.65     47.96 o 
   7   8   4      301.98      334.95     41.69 o 
   8   8   4      107.02       39.03     30.16 o 
   9   8   4      417.10      404.19     79.42 o 
  10   8   4      199.19      131.57     47.71 o 
  11   8   4      683.83      740.37    109.38 o 
  -4   9   4      121.29       49.43     22.50 o 
  -3   9   4        8.06       75.09     18.98 o 
  -2   9   4       10.80       26.59     45.14 o 
  -1   9   4      146.70      110.04     28.78 o 
   0   9   4        1.99       47.29     19.83 o 
   1   9   4      149.19      164.61     38.09 o 
   2   9   4      106.47       98.42     49.20 o 
 -27   0   5      659.22      631.42    178.81 o 
 -25   0   5      385.74      344.87    128.79 o 
 -23   0   5      726.39      867.90    194.76 o 
 -21   0   5      746.41      852.74    115.98 o 
 -19   0   5     1211.39     1395.84    125.81 o 
 -17   0   5      950.29     1118.01     96.73 o 
 -15   0   5     3477.12     3367.17    103.65 o 
 -13   0   5     7401.72     6331.27    296.37 o 
 -11   0   5     5013.11     4727.30     97.23 o 
  -9   0   5    37038.82    37406.92    661.18 o 
  -5   0   5      107.22       99.08     13.00 o 
  -3   0   5     4800.50     5178.57     68.74 o 
  -1   0   5    60211.41    63777.87    381.61 o 
   1   0   5     3050.68     2676.42     35.71 o 
   3   0   5     8925.08     8758.94     54.98 o 
   5   0   5     1481.88     1479.45     38.08 o 
   7   0   5    17107.62    16576.25    253.44 o 
   9   0   5       40.42       14.51      4.93 o 
  11   0   5    15671.51    16568.69    179.94 o 
  13   0   5     1092.71     1067.35    107.87 o 
  15   0   5     2100.66     1842.41    116.42 o 
  17   0   5     2267.83     2638.53    157.16 o 
  19   0   5      877.04      937.40    284.53 o 
  21   0   5        2.31       -5.14     46.86 o 
  23   0   5      288.21      424.22    118.92 o 
  25   0   5      196.80      218.21     57.03 o 
 -28   1   5       50.67       96.02     54.87 o 
 -27   1   5       52.12       39.06     22.19 o 
 -26   1   5       90.59       32.26     29.71 o 
 -25   1   5      508.40      590.94     84.93 o 
 -24   1   5      218.46      185.86     44.57 o 
 -23   1   5     2422.37     2836.71    209.77 o 
 -22   1   5      409.33      361.67     52.55 o 
 -21   1   5      465.23      334.01     50.61 o 
 -20   1   5      633.58      567.51     66.37 o 
 -19   1   5        1.03       12.32     18.56 o 
 -18   1   5     2564.98     2680.91    108.22 o 
 -17   1   5        0.20       -1.78     12.58 o 
 -16   1   5        5.99       -0.76      9.44 o 
 -15   1   5       35.04       23.05      8.10 o 
 -14   1   5        6.84       -2.51      9.33 o 
 -13   1   5       31.95       56.63     10.70 o 
 -12   1   5     2144.33     2304.79     54.63 o 
 -11   1   5     4565.79     4444.21     85.36 o 
 -10   1   5      132.71      146.46     16.27 o 
  -9   1   5    12691.00    12371.13     97.35 o 
  -8   1   5     4965.66     4996.92     47.28 o 
  -7   1   5    10792.28     9875.68     69.65 o 
  -6   1   5     2448.82     2291.03     23.96 o 
  -5   1   5     3806.25     3206.64     33.12 o 
  -4   1   5     3748.25     3534.37     30.72 o 
  -3   1   5     7585.73     7361.73     46.10 o 
  -2   1   5     4634.23     4647.01     35.89 o 
  -1   1   5     4428.28     4125.97     39.46 o 
   0   1   5    12495.73    11839.94    101.69 o 
   1   1   5    12270.21    11807.85     58.95 o 
   2   1   5       11.32       15.37      5.69 o 
   3   1   5      100.42      102.23      9.68 o 
   4   1   5     1597.60     1732.20     24.10 o 
   5   1   5      333.08      240.32     19.26 o 
   6   1   5     9627.78     9090.51     89.11 o 
   7   1   5     4596.52     4415.69     45.06 o 
   8   1   5      593.93      780.18     60.75 o 
   9   1   5     1072.55      836.45     25.88 o 
  10   1   5     1586.73     1513.43     31.71 o 
  11   1   5      402.26      261.61     23.41 o 
  12   1   5     6244.20     6452.22     90.35 o 
  13   1   5    10028.85    10404.92    120.75 o 
  14   1   5      298.04      280.87     24.66 o 
  15   1   5     6541.62     7266.08     88.05 o 
  16   1   5     4394.60     4930.68     52.98 o 
  17   1   5       22.74       10.02     16.44 o 
  18   1   5      458.27      483.38     54.66 o 
  19   1   5      104.75       84.53     20.32 o 
  20   1   5       10.98        7.51     18.31 o 
  21   1   5      984.59     1109.30    152.54 o 
  22   1   5      214.94      165.22     47.29 o 
  23   1   5      342.08      345.70     60.17 o 
  24   1   5      156.74      104.47     42.69 o 
  25   1   5       29.85       79.35     23.50 o 
 -28   2   5       85.64       29.91     20.85 o 
 -27   2   5      152.74       85.95     23.42 o 
 -26   2   5        0.70       29.15     17.26 o 
 -25   2   5      130.54      104.67     27.32 o 
 -24   2   5      173.51      148.83     25.02 o 
 -23   2   5      239.57      162.57     33.78 o 
 -22   2   5      446.35      512.06     69.50 o 
 -21   2   5        2.66        5.94     22.04 o 
 -20   2   5      134.12      134.42     32.43 o 
 -19   2   5       47.38       34.99     15.48 o 
 -18   2   5     3378.57     3679.85    148.93 o 
 -17   2   5     2059.50     2044.59     66.84 o 
 -16   2   5     2181.07     2177.13    110.52 o 
 -15   2   5     7675.69     7926.24     88.01 o 
 -14   2   5     3497.96     3266.13     87.65 o 
 -13   2   5     1481.77     1569.74     46.32 o 
 -12   2   5      562.28      489.32     58.23 o 
 -11   2   5     9034.55     8590.93     93.36 o 
 -10   2   5     2843.94     2908.64     62.10 o 
  -9   2   5     4161.35     4371.98     69.88 o 
  -8   2   5     1347.77     1291.58     25.60 o 
  -7   2   5      938.49      820.27     28.62 o 
  -6   2   5     1402.97     1460.59     26.30 o 
  -5   2   5     4029.28     3899.62     36.38 o 
  -4   2   5       48.30       56.98      7.54 o 
  -3   2   5       23.13       29.05      6.51 o 
  -2   2   5     3193.80     3019.49     37.71 o 
  -1   2   5      860.12     1021.27     21.18 o 
   0   2   5       30.37       13.29      4.77 o 
   1   2   5      862.51     1059.04     24.70 o 
   2   2   5    13143.35    12481.43     91.21 o 
   3   2   5     3162.96     3226.82     32.63 o 
   4   2   5     4691.84     4408.80     49.77 o 
   5   2   5    15264.40    15134.88    135.14 o 
   6   2   5      580.08      480.36     35.67 o 
   7   2   5     3570.31     3345.68     71.12 o 
   8   2   5    15451.53    16230.30    140.25 o 
   9   2   5     4358.58     4512.11    118.67 o 
  10   2   5     3233.02     3193.80     94.06 o 
  11   2   5     1829.08     1840.42     70.57 o 
  12   2   5     1621.60     1517.26     96.55 o 
  13   2   5     2148.36     2199.65    132.42 o 
  14   2   5      388.30      370.38     49.55 o 
  15   2   5        0.80       16.14     13.72 o 
  16   2   5       12.07       30.60     15.35 o 
  17   2   5     2181.65     2733.34     82.93 o 
  18   2   5       12.23       17.46     21.22 o 
  19   2   5      122.91       80.72     18.48 o 
  20   2   5        5.72       31.32     16.91 o 
  21   2   5      107.99       87.92     29.38 o 
  22   2   5        0.92       35.88     38.81 o 
  23   2   5      548.43      491.65     75.76 o 
  24   2   5       86.82       46.40     33.33 o 
  25   2   5       37.36       33.40     21.23 o 
 -27   3   5      298.84      250.25     61.65 o 
 -26   3   5        5.07       18.38     17.07 o 
 -25   3   5      393.59      352.40     50.84 o 
 -24   3   5      117.81       92.49     20.54 o 
 -23   3   5      361.03      414.49     47.52 o 
 -22   3   5      174.96      125.93     29.28 o 
 -21   3   5     1049.60     1081.20    149.60 o 
 -20   3   5     2825.94     2862.13    111.66 o 
 -19   3   5     1074.37     1469.82    103.98 o 
 -18   3   5       72.78       88.27     40.02 o 
 -17   3   5      956.24      894.29    112.73 o 
 -16   3   5        2.51        0.30     15.58 o 
 -15   3   5     3804.46     3950.46     90.24 o 
 -14   3   5     1219.34     1120.07     63.01 o 
 -13   3   5     1146.97     1023.46     55.58 o 
 -12   3   5        6.70       14.63      6.80 o 
 -11   3   5      737.96      730.49     66.52 o 
 -10   3   5      368.54      429.12     39.61 o 
  -9   3   5     2276.46     2391.85     51.58 o 
  -8   3   5      798.52      734.88     34.23 o 
  -7   3   5     1471.07     1596.06     43.23 o 
  -6   3   5      269.01      255.12     27.51 o 
  -5   3   5    10109.75    10319.14     96.11 o 
  -4   3   5     2377.47     2254.71     32.84 o 
  -3   3   5      351.15      432.37     38.51 o 
  -2   3   5    11069.46    10808.09    106.64 o 
  -1   3   5    20762.96    21163.40    198.70 o 
   0   3   5     6587.07     6693.78     75.03 o 
   1   3   5     1777.13     1581.05     31.12 o 
   2   3   5     7679.69     7295.81     91.85 o 
   3   3   5     3219.64     2823.70     37.91 o 
   4   3   5     7887.42     7853.06    119.06 o 
   5   3   5     6251.20     5568.26     97.76 o 
   6   3   5      371.87      349.57     31.75 o 
   7   3   5     3698.14     3794.37     64.88 o 
   8   3   5        8.67       11.37      6.38 o 
   9   3   5     1517.19     1563.51     42.47 o 
  10   3   5     1791.97     1629.79     75.44 o 
  11   3   5     1279.59     1299.99    121.43 o 
  12   3   5       76.45       61.23     19.56 o 
  13   3   5       48.31       60.32     17.74 o 
  14   3   5        0.06       19.55     14.01 o 
  15   3   5       94.97       74.60     21.35 o 
  16   3   5      415.07      375.88     49.14 o 
  17   3   5       59.30       67.46     17.33 o 
  18   3   5      334.42      335.42     62.62 o 
  19   3   5      430.31      540.07     67.95 o 
  20   3   5        3.40       25.20     10.75 o 
  21   3   5       40.67       26.80     16.74 o 
  22   3   5       28.83       18.97     26.41 o 
  23   3   5       55.31       67.38     26.80 o 
  24   3   5      225.56      268.82     44.19 o 
 -25   4   5       12.20       19.38     22.08 o 
 -24   4   5       40.87       15.54     21.29 o 
 -23   4   5        5.53       58.97     17.87 o 
 -22   4   5      158.13      101.60     24.97 o 
 -21   4   5      263.35      269.50     61.57 o 
 -20   4   5     1489.79     1464.65    206.85 o 
 -19   4   5     1152.06     1284.17    196.83 o 
 -18   4   5       97.94       87.14     27.11 o 
 -17   4   5      509.59      509.43     57.61 o 
 -16   4   5        0.99       19.27     19.29 o 
 -15   4   5       71.76       55.45     16.54 o 
 -14   4   5       14.39        8.89     16.31 o 
 -13   4   5     1207.63     1280.62     60.90 o 
 -12   4   5     1179.52     1136.57     67.50 o 
 -11   4   5       14.05       18.30     11.99 o 
 -10   4   5     1527.52     1520.68     70.15 o 
  -9   4   5     4953.84     5298.50     91.89 o 
  -8   4   5     3702.42     3817.73     71.25 o 
  -7   4   5      379.23      490.36     51.04 o 
  -6   4   5     5991.79     6668.41     86.49 o 
  -5   4   5     4405.88     4059.22     80.72 o 
  -4   4   5       47.23       48.52     13.08 o 
  -3   4   5      154.53      158.46     20.33 o 
  -2   4   5      465.86      437.34     40.35 o 
  -1   4   5      376.61      308.51     32.97 o 
   0   4   5      139.09       95.20     13.10 o 
   1   4   5     5535.87     5967.09     98.88 o 
   2   4   5      446.62      452.52     27.42 o 
   3   4   5     1119.02     1039.44     54.44 o 
   4   4   5      975.33     1032.83     60.08 o 
   5   4   5      591.71      467.64     53.79 o 
   6   4   5       52.72       29.05      9.87 o 
   7   4   5      698.99      648.11     40.23 o 
   8   4   5     1108.76     1114.72     52.02 o 
   9   4   5     2014.48     2298.24     58.51 o 
  10   4   5        3.73       18.29     13.79 o 
  11   4   5        8.40       34.95     20.70 o 
  12   4   5      136.89      106.41     35.51 o 
  13   4   5      991.91      988.82    126.24 o 
  14   4   5     1879.42     2050.53    100.09 o 
  15   4   5     1006.22      919.12    118.68 o 
  16   4   5       53.74       42.24     22.70 o 
  17   4   5      351.19      391.03     44.99 o 
  18   4   5      308.78      301.65     44.75 o 
  19   4   5      411.26      435.15     80.94 o 
  20   4   5      129.87      125.90     27.40 o 
  21   4   5      687.20      688.58     81.04 o 
  22   4   5        4.99        2.00     17.99 o 
  23   4   5      138.18       94.98     21.51 o 
 -24   5   5       46.05      131.83     30.47 o 
 -23   5   5       42.84       43.49     24.91 o 
 -22   5   5      233.63      213.73     42.00 o 
 -21   5   5      214.93      109.40     36.14 o 
 -20   5   5       48.18       30.71     23.36 o 
 -19   5   5      467.42      472.93     77.41 o 
 -18   5   5       50.07      -21.06     23.68 o 
 -17   5   5     1417.09     1610.30    150.58 o 
 -16   5   5       26.35       33.50     11.23 o 
 -15   5   5      200.76      175.99     29.68 o 
 -14   5   5      767.76      803.02     70.57 o 
 -13   5   5      103.74      130.02     21.50 o 
 -12   5   5     3348.77     3701.18     87.57 o 
 -11   5   5     2820.65     2957.15     63.64 o 
 -10   5   5     7571.06     8379.77    108.97 o 
  -9   5   5       22.24       32.63     13.06 o 
  -8   5   5     6450.63     7068.04    107.47 o 
  -7   5   5      397.04      336.25     43.00 o 
  -6   5   5     3038.03     3038.78     74.62 o 
  -5   5   5        2.61       19.39     12.47 o 
  -4   5   5     1131.26     1092.91     81.03 o 
  -3   5   5     2819.75     2837.22     99.88 o 
  -2   5   5     1883.31     1958.01     76.76 o 
  -1   5   5       35.65       51.94     15.70 o 
   0   5   5      487.65      679.70     64.50 o 
   1   5   5      513.66      569.22     57.97 o 
   2   5   5        0.08        7.13     13.60 o 
   3   5   5     1181.06     1003.44     52.56 o 
   4   5   5      186.49      215.89     30.93 o 
   5   5   5     1717.37     1771.01     74.84 o 
   6   5   5     1921.18     1917.13     79.91 o 
   7   5   5       98.10       45.43     18.80 o 
   8   5   5     2264.00     2500.84     76.66 o 
   9   5   5       15.48       -0.86     13.77 o 
  10   5   5      838.12      986.95     61.51 o 
  11   5   5        4.81       18.32     29.31 o 
  12   5   5     2279.02     2519.70    117.05 o 
  13   5   5     1132.04     1086.44     96.30 o 
  14   5   5     1370.82     1525.55    109.14 o 
  15   5   5      194.70      140.27     57.59 o 
  16   5   5      407.63      498.12     59.82 o 
  17   5   5       47.99       36.26     17.37 o 
  18   5   5       75.76       85.30     30.12 o 
  19   5   5       34.51       17.17     17.88 o 
  20   5   5       28.05       14.91     18.51 o 
  21   5   5       15.45       33.40     30.97 o 
 -21   6   5       53.09       72.96     19.08 o 
 -20   6   5        3.66       15.58     23.90 o 
 -19   6   5      100.86       84.05     24.89 o 
 -18   6   5       68.23       35.53     22.92 o 
 -17   6   5        2.55        6.64     19.49 o 
 -16   6   5       83.41       66.04     21.22 o 
 -15   6   5       60.72       29.69     26.97 o 
 -14   6   5     1325.03     1630.78    127.42 o 
 -13   6   5        6.13       30.70     11.67 o 
 -12   6   5      619.94      633.23     71.35 o 
 -11   6   5       36.87        2.91     12.46 o 
 -10   6   5     2777.17     3303.67     95.31 o 
  -9   6   5      119.01      123.46     31.32 o 
  -8   6   5     4507.41     5372.47    121.38 o 
  -7   6   5      102.33       95.02     15.55 o 
  -6   6   5      238.88      216.25     45.59 o 
  -5   6   5     2228.67     2373.89     85.18 o 
  -4   6   5       10.75       12.30     19.50 o 
  -3   6   5     1758.91     1868.43    103.27 o 
  -2   6   5      171.54      138.28     24.08 o 
  -1   6   5       64.48       47.25     15.87 o 
   0   6   5       14.17       50.65     11.36 o 
   1   6   5      578.03      612.07     76.88 o 
   2   6   5       33.51       56.70     27.60 o 
   3   6   5       28.84       19.38     19.65 o 
   4   6   5       42.52       22.45     26.68 o 
   5   6   5      162.00      141.07     27.54 o 
   6   6   5      843.25      894.43     90.20 o 
   7   6   5      241.50      194.17     33.35 o 
   8   6   5      183.51      130.50     24.26 o 
   9   6   5      371.97      320.13     53.91 o 
  10   6   5     1209.15     1208.00    154.65 o 
  11   6   5      427.77      439.79     57.55 o 
  12   6   5     1341.42     1488.40    110.31 o 
  13   6   5      219.99      210.96     35.19 o 
  14   6   5     1529.82     1472.25    179.50 o 
  15   6   5        7.02       -7.05     22.94 o 
  16   6   5     1063.78     1003.13    131.69 o 
  17   6   5        6.05       51.02     24.35 o 
  18   6   5      140.32      174.19     34.32 o 
 -18   7   5       70.13       51.57     19.56 o 
 -17   7   5      215.51      279.33     42.17 o 
 -16   7   5      128.08      105.56     29.88 o 
 -15   7   5       54.08       65.10     22.16 o 
 -14   7   5      512.33      741.15    120.96 o 
 -13   7   5      853.14      951.48    117.48 o 
 -12   7   5      430.41      423.99     55.09 o 
 -11   7   5      456.86      531.80     57.42 o 
 -10   7   5     1459.34     1575.59     94.52 o 
  -9   7   5       27.65       36.86     19.01 o 
  -8   7   5     2673.56     3004.76    133.21 o 
  -7   7   5       19.43       24.44     12.43 o 
  -6   7   5      220.91      210.39     27.61 o 
  -5   7   5        3.39       33.44     15.07 o 
  -4   7   5       48.65       36.22     13.54 o 
  -3   7   5      226.06      210.38     44.83 o 
  -2   7   5        1.31       10.53     13.95 o 
  -1   7   5       57.90       69.68     19.52 o 
   0   7   5      253.76      186.93     48.68 o 
   1   7   5       21.47       37.52     11.84 o 
   2   7   5      226.44      174.12     54.39 o 
   3   7   5      497.85      485.18     85.50 o 
   4   7   5      610.58      694.17     80.87 o 
   5   7   5      607.53      657.26     68.16 o 
   6   7   5       57.47       38.36     14.52 o 
   7   7   5      611.55      730.41     87.92 o 
   8   7   5      195.43      187.69     43.26 o 
   9   7   5      373.97      357.63     52.91 o 
  10   7   5      420.38      367.44     54.64 o 
  11   7   5      119.97       86.59     24.55 o 
  12   7   5       18.87       22.60     25.72 o 
  13   7   5      277.71      419.40     58.13 o 
  14   7   5       45.54       29.33     29.28 o 
  15   7   5       30.95       49.37     21.43 o 
 -14   8   5       45.52       80.63     22.04 o 
 -13   8   5       20.04       26.62     20.93 o 
 -12   8   5      139.70      148.84     33.65 o 
 -11   8   5       59.88       62.74     15.94 o 
 -10   8   5      209.35      149.60     27.44 o 
  -9   8   5       23.61       32.06     15.50 o 
  -8   8   5      104.67       65.28     17.38 o 
  -7   8   5      760.30      763.34     96.85 o 
  -6   8   5       26.77       27.27     24.10 o 
  -5   8   5      576.81      513.34     74.51 o 
  -4   8   5       46.99       45.99     16.81 o 
  -3   8   5       81.54       17.94     16.84 o 
  -2   8   5      343.71      374.75     54.50 o 
  -1   8   5      245.18      306.01     37.82 o 
   0   8   5      211.69      243.25     40.98 o 
   1   8   5      340.88      310.65     51.10 o 
   2   8   5      183.16      128.92     42.30 o 
   3   8   5        5.23        9.56     23.99 o 
   4   8   5      514.39      596.47     77.09 o 
   5   8   5       33.25       17.39     21.27 o 
   6   8   5      277.72      338.44     68.41 o 
   7   8   5      150.89      112.97     30.90 o 
   8   8   5       28.54      -29.56     29.56 o 
   9   8   5       78.27       49.99     50.41 o 
  10   8   5       35.92       78.28     42.87 o 
  11   8   5        3.80      -34.81     34.81 o 
  -3   9   5        2.00       20.76     20.61 o 
  -2   9   5      200.45      189.39     42.45 o 
  -1   9   5        6.60       54.44     18.03 o 
   0   9   5      268.76      258.86     48.47 o 
 -28   0   6        0.83       -8.63     46.93 o 
 -26   0   6      481.64      589.18    114.85 o 
 -24   0   6     4465.39     5080.47   1672.34 o 
 -22   0   6      714.28      798.11    117.03 o 
 -20   0   6      365.04      357.83     56.66 o 
 -18   0   6    11475.82    12553.92    213.19 o 
 -16   0   6      371.06      425.38    104.68 o 
 -14   0   6    13269.77    14462.72    321.10 o 
 -12   0   6    23815.91    23886.08    628.24 o 
 -10   0   6     8407.19     8298.47    115.64 o 
  -8   0   6     2677.18     2302.36     78.83 o 
  -6   0   6     1632.35     1522.01     32.28 o 
  -4   0   6      811.76      810.06     23.11 o 
  -2   0   6    12620.29    12848.38     73.89 o 
   0   0   6    52847.77    52211.83    507.78 o 
   2   0   6    11210.87     9993.31    110.78 o 
   4   0   6      169.41      128.74     17.75 o 
   6   0   6     4755.62     3800.57     56.62 o 
   8   0   6     1350.88     1248.83    101.33 o 
  10   0   6      847.03     1002.19     77.13 o 
  12   0   6    10472.53    10981.47    248.18 o 
  14   0   6      873.15      858.68     89.66 o 
  16   0   6      654.67      790.50    100.16 o 
  18   0   6       51.71       36.74     15.49 o 
  20   0   6     1710.12     1999.66    185.73 o 
  22   0   6      571.35      577.89     96.29 o 
  24   0   6       54.42      118.10     63.66 o 
 -28   1   6      127.47      142.74     51.25 o 
 -27   1   6        5.09       33.36     28.89 o 
 -26   1   6       51.26       62.13     30.43 o 
 -25   1   6        7.79       52.52     26.53 o 
 -24   1   6       29.85       -0.16     27.46 o 
 -23   1   6        6.08       23.01     12.64 o 
 -22   1   6        1.79       15.37     12.98 o 
 -21   1   6      150.96      185.36     31.17 o 
 -20   1   6      850.55      800.42     74.76 o 
 -19   1   6     1859.01     1754.43     66.65 o 
 -18   1   6     1774.01     1580.84     63.95 o 
 -17   1   6     3158.07     2817.91    212.64 o 
 -16   1   6     6999.73     7369.41    113.29 o 
 -15   1   6     1782.61     2031.96     74.33 o 
 -14   1   6     4624.77     4290.07     85.33 o 
 -13   1   6      414.09      507.95     50.04 o 
 -12   1   6     2340.42     2299.06     57.28 o 
 -11   1   6     8101.61     8179.25    218.59 o 
 -10   1   6     7026.58     7438.39     84.52 o 
  -9   1   6     4827.26     4646.25     48.53 o 
  -8   1   6       26.71       21.46      7.26 o 
  -7   1   6      221.62      224.40     19.32 o 
  -6   1   6     4665.03     4917.53     38.95 o 
  -5   1   6     5672.57     5301.22     42.18 o 
  -4   1   6     8805.71     8698.06     55.83 o 
  -3   1   6     4630.73     4775.06     35.20 o 
  -2   1   6     6453.24     5866.13     45.47 o 
  -1   1   6       32.45       11.42      9.02 o 
   0   1   6     8639.41     8356.02     47.19 o 
   1   1   6      603.42      638.12     19.23 o 
   2   1   6     2875.67     2605.37     29.10 o 
   3   1   6     1693.14     1693.73     24.76 o 
   4   1   6     9017.95     8422.05     67.20 o 
   5   1   6     7869.57     7445.89     63.52 o 
   6   1   6     8997.94     8216.78     88.72 o 
   7   1   6     2795.63     2651.20     38.76 o 
   8   1   6     4648.27     4456.36     67.29 o 
   9   1   6     1272.48     1028.26     31.69 o 
  10   1   6     2582.75     2589.58     31.49 o 
  11   1   6     4452.78     4752.07     60.75 o 
  12   1   6      842.92      899.82     41.68 o 
  13   1   6     2897.47     2939.97     40.13 o 
  14   1   6      408.75      387.30     30.21 o 
  15   1   6      832.38      769.35     55.50 o 
  16   1   6     1718.85     1537.24     92.32 o 
  17   1   6       16.95       56.11     17.80 o 
  18   1   6      179.04      172.95     28.29 o 
  19   1   6     1277.80     1473.00     85.08 o 
  20   1   6      750.48      749.10    142.03 o 
  21   1   6        1.42       12.24     15.83 o 
  22   1   6      452.61      555.88     85.32 o 
  23   1   6      126.03      108.04     33.54 o 
  24   1   6      512.09      490.54     85.96 o 
  25   1   6       66.24       43.93     54.52 o 
 -28   2   6      568.01      609.74    117.64 o 
 -27   2   6      380.76      406.95     62.28 o 
 -26   2   6      288.23      314.52     61.65 o 
 -25   2   6       59.36       77.46     22.11 o 
 -24   2   6        8.05      -25.02     25.39 o 
 -23   2   6       14.79        3.55     27.60 o 
 -22   2   6     2228.19     2371.58    142.62 o 
 -21   2   6      177.11      199.03     35.97 o 
 -20   2   6      758.95      790.14    110.49 o 
 -19   2   6       99.50       80.18     15.74 o 
 -18   2   6      610.32      546.30     61.89 o 
 -17   2   6      129.22      170.61     19.76 o 
 -16   2   6     3922.75     3933.04     96.45 o 
 -15   2   6      380.16      319.02     38.22 o 
 -14   2   6      524.33      616.46     54.10 o 
 -13   2   6      271.37      196.40     23.79 o 
 -12   2   6       22.31        8.45      7.41 o 
 -11   2   6     2143.76     2365.45     46.66 o 
 -10   2   6       12.69       16.13      6.25 o 
  -9   2   6     9340.33     9529.03    112.60 o 
  -8   2   6     1620.87     1482.65     28.31 o 
  -7   2   6     1785.33     1525.10     31.21 o 
  -6   2   6      404.39      365.90     30.24 o 
  -5   2   6    12145.76    12240.15    102.27 o 
  -4   2   6    26022.55    25989.95    173.69 o 
  -3   2   6     9248.07     8939.09     71.71 o 
  -2   2   6     4488.87     4189.43     35.81 o 
  -1   2   6     1030.78     1193.28     35.06 o 
   0   2   6      194.84      184.74     13.49 o 
   1   2   6     8825.55     8323.47     67.47 o 
   2   2   6    14389.64    13759.76    110.89 o 
   3   2   6     4690.13     4465.61     56.35 o 
   4   2   6        6.07       11.28      6.24 o 
   5   2   6      791.62      716.85     24.40 o 
   6   2   6      573.14      507.04     35.04 o 
   7   2   6      442.33      398.46     28.82 o 
   8   2   6     2014.18     2080.03     34.02 o 
   9   2   6     1661.65     1641.31     46.18 o 
  10   2   6       55.67       46.77     14.34 o 
  11   2   6       12.44       11.81     31.25 o 
  12   2   6     4113.78     4422.12     75.70 o 
  13   2   6      571.52      623.60     87.13 o 
  14   2   6      264.48      277.37     43.04 o 
  15   2   6      160.32      185.59     36.43 o 
  16   2   6      653.15      880.59    120.63 o 
  17   2   6      275.84      158.13     33.63 o 
  18   2   6     1393.16     1632.67    105.10 o 
  19   2   6       43.29       41.02     15.53 o 
  20   2   6      379.07      344.93     43.28 o 
  21   2   6       27.83       37.27     25.20 o 
  22   2   6      276.75      321.60     54.87 o 
  23   2   6        9.73       26.08     26.23 o 
  24   2   6      194.89      153.50     40.16 o 
 -27   3   6       46.20      -20.94     29.98 o 
 -26   3   6      374.15      289.36     47.26 o 
 -25   3   6       30.19       -7.41     28.80 o 
 -24   3   6      278.08      298.43     59.63 o 
 -23   3   6      335.41      391.00     55.29 o 
 -22   3   6        4.85        9.97     23.46 o 
 -21   3   6      768.58      697.84    106.69 o 
 -20   3   6        1.66       45.90     20.25 o 
 -19   3   6      151.07      168.24     54.62 o 
 -18   3   6      459.75      451.59     57.87 o 
 -17   3   6       79.92       69.89     17.90 o 
 -16   3   6       68.01       76.16     14.10 o 
 -15   3   6     2289.87     2210.91     55.62 o 
 -14   3   6     4587.80     4990.79    104.21 o 
 -13   3   6     2188.07     2161.69     64.07 o 
 -12   3   6     1262.71     1244.43     61.06 o 
 -11   3   6     2053.11     2037.60     63.11 o 
 -10   3   6     6968.46     7004.24    138.27 o 
  -9   3   6     6057.76     6020.46     87.07 o 
  -8   3   6     6156.97     6312.00     98.34 o 
  -7   3   6     4133.07     3928.08     60.71 o 
  -6   3   6    12009.90    12534.45    123.23 o 
  -5   3   6     8823.66     9351.13     94.32 o 
  -4   3   6     6043.44     5948.56     87.03 o 
  -3   3   6     2015.66     1917.35     30.31 o 
  -2   3   6     1224.24      952.21     29.36 o 
  -1   3   6     3024.56     3100.65     39.99 o 
   0   3   6      167.74      152.60     15.34 o 
   1   3   6     1113.07     1165.17     28.19 o 
   2   3   6      150.81      102.66     12.64 o 
   3   3   6      774.12      727.28     40.30 o 
   4   3   6     1363.31     1343.67     39.57 o 
   5   3   6      629.09      573.65     24.95 o 
   6   3   6      318.52      316.57     32.79 o 
   7   3   6     2381.03     2319.07     61.73 o 
   8   3   6       11.36        1.45      5.50 o 
   9   3   6     1214.11     1158.79     29.90 o 
  10   3   6      130.01       63.70     37.68 o 
  11   3   6     2777.28     2765.89    102.77 o 
  12   3   6     1979.64     2027.15     96.07 o 
  13   3   6       50.00       33.28     18.17 o 
  14   3   6      701.37      825.32    108.09 o 
  15   3   6     1146.44     1370.78    161.51 o 
  16   3   6      489.84      547.18     75.95 o 
  17   3   6     3267.27     3651.88    162.63 o 
  18   3   6     1145.89     1126.27    130.91 o 
  19   3   6      177.26      195.46     30.71 o 
  20   3   6        3.29       41.89     13.60 o 
  21   3   6       51.44       35.47     22.55 o 
  22   3   6       33.17       34.11     21.25 o 
  23   3   6      124.42       82.28     30.87 o 
 -26   4   6       12.02       24.93     21.10 o 
 -25   4   6       53.78       68.29     22.68 o 
 -24   4   6      321.31      302.04     59.03 o 
 -23   4   6       12.42       79.17     24.63 o 
 -22   4   6        0.47       32.64     20.57 o 
 -21   4   6      344.81      342.07     38.78 o 
 -20   4   6      139.31      144.38     26.73 o 
 -19   4   6      501.18      552.04     74.64 o 
 -18   4   6       45.68       27.98     15.07 o 
 -17   4   6       82.71       86.06     17.31 o 
 -16   4   6      785.35      763.12     78.15 o 
 -15   4   6      679.44      668.75     53.53 o 
 -14   4   6     2058.98     2062.00     68.96 o 
 -13   4   6     1977.36     2081.03    118.97 o 
 -12   4   6     2022.09     2049.35     83.53 o 
 -11   4   6     1123.41     1095.56     48.66 o 
 -10   4   6     1180.01     1168.60     51.30 o 
  -9   4   6       84.38       41.88     22.57 o 
  -8   4   6     1515.53     1504.90     57.77 o 
  -7   4   6       44.92       51.13     20.18 o 
  -6   4   6     2020.58     2120.60     48.57 o 
  -5   4   6      132.54      231.06     22.73 o 
  -4   4   6     1452.55     1058.96     51.80 o 
  -3   4   6     1155.83      995.14     47.00 o 
  -2   4   6       41.77       63.20     22.17 o 
  -1   4   6        5.15       20.24      7.13 o 
   0   4   6     2313.84     2486.14     48.21 o 
   1   4   6     2633.15     2394.83     52.57 o 
   2   4   6     1354.69     1369.50     44.14 o 
   3   4   6     1172.83     1018.02     42.09 o 
   4   4   6     2109.37     1994.30     45.79 o 
   5   4   6     1170.24     1162.47     54.86 o 
   6   4   6       60.36       72.26     13.16 o 
   7   4   6      601.88      477.45     44.95 o 
   8   4   6     5795.95     6299.28    116.92 o 
   9   4   6        3.50       13.07      4.67 o 
  10   4   6     8140.37     8477.75    101.18 o 
  11   4   6      276.24      270.26     44.81 o 
  12   4   6      431.64      457.86     65.30 o 
  13   4   6       18.12       16.93     51.12 o 
  14   4   6      912.55     1036.75    134.90 o 
  15   4   6       63.81       64.57     13.71 o 
  16   4   6     1048.66     1108.58    148.59 o 
  17   4   6        0.51      -22.42     22.42 o 
  18   4   6      208.87      224.75     34.29 o 
  19   4   6      102.03      115.97     21.13 o 
  20   4   6       68.35       28.70     14.88 o 
  21   4   6      242.09      220.43     32.25 o 
  22   4   6      109.85       72.45     20.06 o 
 -24   5   6       15.26       52.20     27.06 o 
 -23   5   6      523.53      518.21     71.87 o 
 -22   5   6        0.84       20.70     19.95 o 
 -21   5   6      929.50      983.48    149.39 o 
 -20   5   6       66.08       38.06     27.95 o 
 -19   5   6     1193.72     1024.98    153.12 o 
 -18   5   6       72.36       36.54     51.01 o 
 -17   5   6      619.02      630.37     84.83 o 
 -16   5   6       74.56       83.55     25.96 o 
 -15   5   6     1037.36     1069.29     86.72 o 
 -14   5   6      449.37      480.67     53.82 o 
 -13   5   6      967.03      904.21    105.18 o 
 -12   5   6     1526.77     1694.88     74.53 o 
 -11   5   6       74.59       73.70     24.12 o 
 -10   5   6      583.80      614.86     80.57 o 
  -9   5   6      594.11      651.80     70.42 o 
  -8   5   6     3579.76     3878.21    118.69 o 
  -7   5   6      374.85      350.01     32.39 o 
  -6   5   6      275.53      265.63     32.44 o 
  -5   5   6     3629.94     4129.54     76.43 o 
  -4   5   6      696.48      711.72     87.13 o 
  -3   5   6      237.17      263.24     35.32 o 
  -2   5   6     1053.90     1094.00     83.20 o 
  -1   5   6     2039.02     2091.51     95.20 o 
   0   5   6       21.28       32.44     13.51 o 
   1   5   6     2042.72     2056.70    127.68 o 
   2   5   6      266.34      308.86     33.72 o 
   3   5   6     4015.28     4205.22     93.65 o 
   4   5   6      340.64      360.12     43.67 o 
   5   5   6     1871.94     2094.59     65.04 o 
   6   5   6       74.09       41.76     19.61 o 
   7   5   6      968.23     1067.76     71.63 o 
   8   5   6     2338.37     2368.82     77.06 o 
   9   5   6     2167.08     2687.45    205.13 o 
  10   5   6      229.63      220.95     29.45 o 
  11   5   6      283.48      286.86     37.82 o 
  12   5   6       76.97       77.75     25.78 o 
  13   5   6       29.22       14.36     18.07 o 
  14   5   6        4.02       -8.87     21.41 o 
  15   5   6      106.23       79.55     23.28 o 
  16   5   6       41.70       36.78     12.68 o 
  17   5   6      664.56      682.08     85.14 o 
  18   5   6      138.85      113.22     25.75 o 
  19   5   6     1396.52     1469.50    208.29 o 
  20   5   6      219.98      182.48     51.78 o 
 -22   6   6       54.62       49.77     30.55 o 
 -21   6   6      352.39      391.36     55.83 o 
 -20   6   6       26.07       29.55     22.64 o 
 -19   6   6      367.09      459.52     57.61 o 
 -18   6   6        6.45       43.34     23.72 o 
 -17   6   6      156.92      110.48     27.29 o 
 -16   6   6        9.52       -5.96     23.91 o 
 -15   6   6      729.21      826.51     91.86 o 
 -14   6   6      247.87      231.18     46.97 o 
 -13   6   6       64.31       30.20     16.80 o 
 -12   6   6      325.58      303.32     37.28 o 
 -11   6   6        6.74       53.76     94.31 o 
 -10   6   6      164.83       81.77     30.42 o 
  -9   6   6      169.33      162.76     33.16 o 
  -8   6   6      605.79      624.45     68.19 o 
  -7   6   6      801.93      872.85     63.85 o 
  -6   6   6        2.42        6.35     14.05 o 
  -5   6   6     2141.11     2250.87    126.63 o 
  -4   6   6      561.08      697.78     83.58 o 
  -3   6   6      211.77      245.88     31.32 o 
  -2   6   6      237.46      190.08     39.35 o 
  -1   6   6     3578.14     4132.44    114.07 o 
   0   6   6       31.84       29.97     20.90 o 
   1   6   6     3354.87     3744.94     78.33 o 
   2   6   6      263.66      321.02     36.81 o 
   3   6   6      689.89      748.73     99.79 o 
   4   6   6      330.23      300.91     54.99 o 
   5   6   6     2389.27     2628.90     72.52 o 
   6   6   6      314.21      303.91     39.29 o 
   7   6   6      897.81      881.45     93.03 o 
   8   6   6      143.23      167.40     27.62 o 
   9   6   6     1276.62     1346.97    151.87 o 
  10   6   6       97.78       86.32     24.57 o 
  11   6   6      274.03      263.59     41.16 o 
  12   6   6       41.37       -9.93     13.22 o 
  13   6   6      139.28       81.23     30.82 o 
  14   6   6        9.33       50.16     17.72 o 
  15   6   6       34.97       36.44     26.11 o 
  16   6   6        0.12        0.79     23.22 o 
  17   6   6      141.43      146.87    110.82 o 
  18   6   6       70.15       72.90     24.89 o 
 -18   7   6       56.96       65.36     18.58 o 
 -17   7   6      326.77      296.45     38.03 o 
 -16   7   6        2.67       65.23     22.06 o 
 -15   7   6       73.58       44.94     21.70 o 
 -14   7   6       61.28       42.24     19.38 o 
 -13   7   6       47.56       45.35     32.10 o 
 -12   7   6      118.33      101.70     23.16 o 
 -11   7   6       22.59       16.35     12.05 o 
 -10   7   6       47.50       75.84     17.93 o 
  -9   7   6       85.96       63.67     16.64 o 
  -8   7   6      407.72      416.25     48.42 o 
  -7   7   6      270.96      216.28     39.42 o 
  -6   7   6      198.03      157.50     32.06 o 
  -5   7   6      277.64      284.11     32.02 o 
  -4   7   6      911.51      902.59    105.23 o 
  -3   7   6      470.60      412.23     52.28 o 
  -2   7   6      432.19      470.22     53.87 o 
  -1   7   6      619.68      571.67     78.37 o 
   0   7   6     1154.05     1200.31    103.01 o 
   1   7   6      559.79      521.39     69.75 o 
   2   7   6      750.16      720.44     94.99 o 
   3   7   6       74.26       63.60     16.93 o 
   4   7   6      158.27      132.02     21.39 o 
   5   7   6      235.68      236.79     37.68 o 
   6   7   6        8.73       16.20     10.61 o 
   7   7   6       53.34       31.49     16.42 o 
   8   7   6       15.29        1.18     18.50 o 
   9   7   6        0.41       36.72     14.48 o 
  10   7   6        6.86       -5.87     29.26 o 
  11   7   6      232.41      176.49     52.48 o 
  12   7   6       60.13       76.27     31.52 o 
  13   7   6       25.87       24.99     24.47 o 
  14   7   6      109.16       36.48     25.02 o 
  15   7   6      152.50      162.08     39.42 o 
 -14   8   6      108.31       80.17     24.69 o 
 -13   8   6      101.69       98.47     25.81 o 
 -12   8   6      242.90      211.05     68.35 o 
 -11   8   6      246.87      175.20     77.80 o 
 -10   8   6      340.52      389.60     61.36 o 
  -9   8   6       47.24       68.25     15.30 o 
  -8   8   6       60.05       60.84     13.37 o 
  -7   8   6      200.17      175.81     40.78 o 
  -6   8   6       55.15       69.05     21.04 o 
  -5   8   6      250.52      145.09     26.22 o 
  -4   8   6       39.45       25.23     21.21 o 
  -3   8   6       13.26       12.73     18.72 o 
  -2   8   6      129.34       83.48     22.09 o 
  -1   8   6        0.99       15.59     17.05 o 
   0   8   6       95.81       74.89     21.47 o 
   1   8   6       11.07       21.59     27.09 o 
   2   8   6        0.84        3.38     21.75 o 
   3   8   6       12.87       38.18     18.42 o 
   4   8   6       62.31       23.60     21.50 o 
   5   8   6       42.46      108.04     39.81 o 
   6   8   6      122.16      105.29     38.03 o 
   7   8   6      309.23      350.30     53.19 o 
   8   8   6      122.27      150.24     51.41 o 
   9   8   6      187.85      149.28     38.34 o 
  10   8   6      116.68      160.37     74.75 o 
 -29   0   7      829.01      764.58    208.15 o 
 -27   0   7      664.42      617.16    142.94 o 
 -25   0   7     1589.15     1695.50    376.72 o 
 -23   0   7      313.74      327.59     53.69 o 
 -21   0   7      257.09      303.84     52.07 o 
 -19   0   7      115.95       96.80     70.27 o 
 -17   0   7     3239.74     3788.08     94.57 o 
 -15   0   7     1203.67     1277.06    120.25 o 
 -13   0   7     3273.03     2606.96    314.75 o 
 -11   0   7     7978.09     7679.56    122.53 o 
  -9   0   7      962.37      987.98     57.42 o 
  -7   0   7      256.01      313.35     31.41 o 
  -5   0   7    36864.20    35132.32    722.77 o 
  -3   0   7     9737.31     9626.88     82.73 o 
  -1   0   7      831.51      821.92     24.60 o 
   1   0   7     5050.56     4829.28     96.70 o 
   3   0   7    13917.95    13802.83    128.93 o 
   5   0   7       63.86      121.09     18.81 o 
   7   0   7     1417.89     1335.83    152.11 o 
   9   0   7    13464.13    15177.23    239.17 o 
  11   0   7      566.47      449.31     70.52 o 
  13   0   7     1547.38     1360.74     98.03 o 
  15   0   7      145.00       90.03     19.59 o 
  17   0   7       21.53       38.96     19.94 o 
  19   0   7      370.05      503.33     97.12 o 
  21   0   7       19.34      -16.91     32.59 o 
  23   0   7       84.79      138.30     55.09 o 
  25   0   7       95.18       98.92     43.75 o 
 -28   1   7      144.28       61.99     42.01 o 
 -27   1   7      246.97      257.77     90.66 o 
 -26   1   7        3.60       -0.85     37.10 o 
 -25   1   7      802.31      925.69    144.40 o 
 -24   1   7        3.16        0.55     20.35 o 
 -23   1   7      408.00      389.08     47.40 o 
 -22   1   7     3979.89     4348.97    116.39 o 
 -21   1   7      169.65      197.21     33.24 o 
 -20   1   7      139.15      152.34     19.78 o 
 -19   1   7      421.10      393.47     49.38 o 
 -18   1   7      304.72      322.45     34.16 o 
 -17   1   7       95.03       73.61     17.67 o 
 -16   1   7     1212.64     1212.37     61.62 o 
 -15   1   7      656.20      641.29     53.22 o 
 -14   1   7      120.78      128.76     26.38 o 
 -13   1   7      231.57      150.11     19.15 o 
 -12   1   7      252.81      208.58     20.33 o 
 -11   1   7     4774.56     4781.12     80.54 o 
 -10   1   7     1182.44     1216.26     46.28 o 
  -9   1   7     8063.19     7979.31     83.09 o 
  -8   1   7     2974.45     2846.10     33.65 o 
  -7   1   7    13013.82    12546.77    128.33 o 
  -6   1   7      699.27      641.75     28.40 o 
  -5   1   7     3755.51     3493.82     33.54 o 
  -4   1   7    12554.63    11986.87    181.87 o 
  -3   1   7     7687.32     7153.24     58.27 o 
  -2   1   7      211.20      180.90     17.01 o 
  -1   1   7    23073.16    23236.93    228.18 o 
   0   1   7     3716.55     3384.13     33.18 o 
   1   1   7     4915.96     5104.48     36.14 o 
   2   1   7    13161.58    12428.80     53.22 o 
   3   1   7     6807.88     6550.76     77.44 o 
   4   1   7      821.26      715.76     17.03 o 
   5   1   7      579.89      502.43     23.77 o 
   6   1   7      376.40      345.48     25.34 o 
   7   1   7     1680.45     1901.61     32.85 o 
   8   1   7     2860.24     2499.06     33.81 o 
   9   1   7       70.83       52.98     12.21 o 
  10   1   7     3655.95     3757.45     67.31 o 
  11   1   7     9445.33     9919.62    131.52 o 
  12   1   7      552.34      506.46     39.82 o 
  13   1   7     8697.40     9642.12    104.00 o 
  14   1   7       81.03       38.98     14.33 o 
  15   1   7     4105.13     4220.95    124.46 o 
  16   1   7     1055.58     1200.34     64.33 o 
  17   1   7     1698.97     1965.86    114.95 o 
  18   1   7      340.83      364.83     58.07 o 
  19   1   7      646.26      604.08     82.92 o 
  20   1   7       44.11       47.53     28.22 o 
  21   1   7      750.43      725.27    134.81 o 
  22   1   7      441.54      474.18     80.24 o 
  23   1   7      313.29      323.67     59.43 o 
  24   1   7      318.54      253.27     52.17 o 
 -28   2   7       13.44       43.41     24.10 o 
 -27   2   7      269.52      248.08     74.00 o 
 -26   2   7      152.35      143.82     35.58 o 
 -25   2   7      192.10      164.19     68.54 o 
 -24   2   7       30.44       40.62     20.23 o 
 -23   2   7       10.58       23.03     21.94 o 
 -22   2   7     1636.28     1955.17    125.15 o 
 -21   2   7      197.15      254.13     55.46 o 
 -20   2   7      929.84     1072.65     72.15 o 
 -19   2   7     1561.50     1594.50     83.57 o 
 -18   2   7      331.46      342.69     44.28 o 
 -17   2   7       12.96        4.50     10.04 o 
 -16   2   7     1674.52     1435.49     81.42 o 
 -15   2   7     2838.87     2778.81    103.36 o 
 -14   2   7     1038.71     1075.25     51.91 o 
 -13   2   7     4099.10     3841.59    112.12 o 
 -12   2   7     8268.04     8355.98     89.24 o 
 -11   2   7      868.84      909.91     35.09 o 
 -10   2   7     1248.03     1108.48     33.02 o 
  -9   2   7     5514.22     5225.46     71.42 o 
  -8   2   7     4693.48     4615.26     66.49 o 
  -7   2   7      208.01      230.48     26.58 o 
  -6   2   7      154.32      162.60     15.76 o 
  -5   2   7       39.60       75.75     14.94 o 
  -4   2   7     5448.89     5585.18     54.60 o 
  -3   2   7     4258.10     4380.85     45.94 o 
  -2   2   7     1595.71     1599.05     19.68 o 
  -1   2   7     6250.62     6514.62     67.91 o 
   0   2   7    10016.80     9929.83     87.42 o 
   1   2   7     6512.54     6025.68     58.89 o 
   2   2   7       24.36       12.20      6.72 o 
   3   2   7      340.07      355.16     25.89 o 
   4   2   7     1498.08     1235.00     24.17 o 
   5   2   7      865.43      845.95     40.64 o 
   6   2   7      460.78      585.55     26.91 o 
   7   2   7    10794.08    11286.18    101.77 o 
   8   2   7     2509.41     2506.81     32.55 o 
   9   2   7     1684.17     1713.02     28.77 o 
  10   2   7     1110.48     1127.67     45.44 o 
  11   2   7     1673.14     1607.33     62.41 o 
  12   2   7       51.23       91.85     24.13 o 
  13   2   7       88.05       63.48     18.08 o 
  14   2   7      299.75      246.18     55.99 o 
  15   2   7      192.64      170.39     26.31 o 
  16   2   7      426.58      469.66     50.80 o 
  17   2   7        0.70       18.17     27.47 o 
  18   2   7       19.25       39.71     17.31 o 
  19   2   7     1239.81     1257.79    147.89 o 
  20   2   7       94.93       77.18     23.45 o 
  21   2   7       42.68       17.33     22.29 o 
  22   2   7      164.87      110.74     29.17 o 
  23   2   7       18.16       35.52     22.19 o 
  24   2   7        6.81       10.95     23.62 o 
 -27   3   7      321.00      258.94     68.66 o 
 -26   3   7       40.30       56.93     25.34 o 
 -25   3   7      101.49       53.50     21.06 o 
 -24   3   7      712.40      737.42     94.04 o 
 -23   3   7      664.45      726.47     81.94 o 
 -22   3   7       98.77       85.24     23.17 o 
 -21   3   7      438.00      519.62     69.69 o 
 -20   3   7     1780.69     1976.61    108.44 o 
 -19   3   7     1153.47     1401.18    109.80 o 
 -18   3   7      513.45      565.20     57.64 o 
 -17   3   7     1057.12     1223.08     92.59 o 
 -16   3   7       11.98       10.48     15.99 o 
 -15   3   7     1356.55     1291.15     73.23 o 
 -14   3   7     5018.53     5262.68     93.33 o 
 -13   3   7     3420.28     3498.56     98.63 o 
 -12   3   7     4812.11     5038.33    152.76 o 
 -11   3   7     1679.88     1691.58     64.04 o 
 -10   3   7      112.44      151.04     19.15 o 
  -9   3   7       49.49       60.23     14.22 o 
  -8   3   7     3113.55     3311.53     47.05 o 
  -7   3   7      672.39      541.04     57.13 o 
  -6   3   7     1200.79     1307.10     36.30 o 
  -5   3   7     3799.95     3569.98     63.89 o 
  -4   3   7       80.50       44.52     12.94 o 
  -3   3   7     6641.58     7209.40    102.92 o 
  -2   3   7     6707.13     7122.57     88.60 o 
  -1   3   7       13.69      -10.18     10.18 o 
   0   3   7    12937.11    12530.72    114.26 o 
   1   3   7     7051.70     6694.00    109.79 o 
   2   3   7     2415.28     2314.08     42.39 o 
   3   3   7     1093.55     1003.27     28.20 o 
   4   3   7     5246.42     5417.71     76.78 o 
   5   3   7     4184.00     4514.17     69.46 o 
   6   3   7     5776.85     5457.51    102.64 o 
   7   3   7     3051.88     3190.44     78.74 o 
   8   3   7      986.78      910.09     48.29 o 
   9   3   7      317.17      315.63     26.35 o 
  10   3   7     4962.21     5385.02     52.57 o 
  11   3   7       78.92       33.24     14.35 o 
  12   3   7     2956.24     3328.45     83.44 o 
  13   3   7      757.81      753.37    102.94 o 
  14   3   7     3837.43     3957.23    134.16 o 
  15   3   7      608.84      620.15     81.47 o 
  16   3   7      546.22      592.04     74.39 o 
  17   3   7      750.15      713.71     88.19 o 
  18   3   7      205.01      174.96     29.14 o 
  19   3   7      444.28      485.72     59.64 o 
  20   3   7      525.83      537.58     70.98 o 
  21   3   7      241.05      203.72     31.59 o 
  22   3   7      194.95      206.84     40.84 o 
  23   3   7       39.54       23.62     37.08 o 
 -26   4   7        4.05       20.57     20.50 o 
 -25   4   7       34.36      -16.17     26.76 o 
 -24   4   7      347.71      409.11     54.25 o 
 -23   4   7      375.38      420.21     61.25 o 
 -22   4   7      409.36      420.68     63.56 o 
 -21   4   7      277.52      174.93     46.00 o 
 -20   4   7       41.19       71.76     21.48 o 
 -19   4   7      510.15      520.88     87.18 o 
 -18   4   7      177.84      153.61     26.85 o 
 -17   4   7     5957.80     7189.24    114.14 o 
 -16   4   7       83.23       39.91     28.76 o 
 -15   4   7      773.69      745.17     74.19 o 
 -14   4   7        0.27       23.03     11.36 o 
 -13   4   7      914.75      882.32    122.13 o 
 -12   4   7       59.08       33.37     13.80 o 
 -11   4   7     1299.22     1381.37     50.87 o 
 -10   4   7     2707.92     2931.31     83.34 o 
  -9   4   7     1014.66     1251.61     51.76 o 
  -8   4   7      481.22      379.45     47.06 o 
  -7   4   7     1321.67     1320.02     77.83 o 
  -6   4   7      152.72      193.82     29.24 o 
  -5   4   7      500.07      467.07     50.60 o 
  -4   4   7     1035.35      966.52     35.98 o 
  -3   4   7     6685.63     6680.34    108.55 o 
  -2   4   7      801.00      782.53     42.26 o 
  -1   4   7     4920.25     5086.98    125.68 o 
   0   4   7     2189.54     2081.87     61.16 o 
   1   4   7     4335.30     4441.02     69.34 o 
   2   4   7       78.36       65.66     11.97 o 
   3   4   7     5539.71     5684.77    118.09 o 
   4   4   7      468.57      446.02     42.82 o 
   5   4   7     9738.91    10514.38    158.51 o 
   6   4   7      533.66      438.14     46.10 o 
   7   4   7     2664.56     2755.05     55.97 o 
   8   4   7        3.79       12.75      7.34 o 
   9   4   7      976.11      912.45     64.01 o 
  10   4   7     3458.02     3774.47     61.26 o 
  11   4   7      897.51      820.28     80.17 o 
  12   4   7      916.81     1082.40     79.42 o 
  13   4   7       26.09       58.27     13.37 o 
  14   4   7     1314.94     1546.80    110.32 o 
  15   4   7     1560.88     1675.61     82.24 o 
  16   4   7     1141.18     1138.00    131.29 o 
  17   4   7      316.66      318.32     54.52 o 
  18   4   7       47.95       49.78     37.59 o 
  19   4   7      219.15      271.20     41.43 o 
  20   4   7        4.23       33.72     25.96 o 
  21   4   7     1285.38     1241.31    160.64 o 
  22   4   7        0.70       15.79     20.80 o 
 -24   5   7      196.09      156.06     44.53 o 
 -23   5   7       43.68       73.40     23.52 o 
 -22   5   7      100.18       77.85     30.78 o 
 -21   5   7      219.73      239.35     43.76 o 
 -20   5   7      232.06      248.96     43.97 o 
 -19   5   7      703.85      736.03    102.28 o 
 -18   5   7       24.06       12.69     28.98 o 
 -17   5   7      316.29      299.46     39.46 o 
 -16   5   7       40.76       53.73     18.72 o 
 -15   5   7      382.31      417.19     46.96 o 
 -14   5   7      127.54       90.43     20.07 o 
 -13   5   7       99.13       81.45     17.10 o 
 -12   5   7      820.67      798.12     91.37 o 
 -11   5   7      383.11      424.46     50.32 o 
 -10   5   7     2320.28     2764.89     82.90 o 
  -9   5   7      805.95      710.97     93.15 o 
  -8   5   7     2973.54     3381.25     73.11 o 
  -7   5   7      798.73      830.81     76.56 o 
  -6   5   7     1432.70     1385.61     96.38 o 
  -5   5   7       77.01       52.77     15.15 o 
  -4   5   7      978.74      957.36     66.95 o 
  -3   5   7      646.02      721.13     83.59 o 
  -2   5   7      600.67      614.52     77.78 o 
  -1   5   7     1045.95      998.62     80.63 o 
   0   5   7      420.89      478.09     47.31 o 
   1   5   7       23.04       17.09     21.42 o 
   2   5   7      126.12      172.40     26.18 o 
   3   5   7      278.24      252.57     35.81 o 
   4   5   7      190.38      149.50     23.20 o 
   5   5   7      810.09      899.28    121.40 o 
   6   5   7        1.05       25.91      9.79 o 
   7   5   7      150.08      146.43     21.94 o 
   8   5   7     2888.72     3350.11     89.44 o 
   9   5   7       50.95       70.15     17.61 o 
  10   5   7      882.07      907.96    111.22 o 
  11   5   7       50.92       54.62     14.40 o 
  12   5   7       32.51       27.38     17.91 o 
  13   5   7       18.92       47.47     24.56 o 
  14   5   7      700.54      844.84    115.82 o 
  15   5   7       72.27       55.96     16.81 o 
  16   5   7      286.05      276.52     51.06 o 
  17   5   7      316.41      255.02     80.65 o 
  18   5   7        1.22      -11.90     13.60 o 
  19   5   7      117.67      106.33     25.63 o 
  20   5   7        3.48       26.20     17.79 o 
 -22   6   7        9.95       11.64     17.02 o 
 -21   6   7        5.81       37.29     20.29 o 
 -20   6   7       47.84       84.65     28.04 o 
 -19   6   7       40.29       40.87     14.20 o 
 -18   6   7      125.78      148.57     31.88 o 
 -17   6   7       21.19       19.29     25.70 o 
 -16   6   7      293.36      313.69     52.88 o 
 -15   6   7      438.98      496.93     61.94 o 
 -14   6   7      493.71      531.55     70.56 o 
 -13   6   7        7.54        7.51     18.43 o 
 -12   6   7     2122.85     2530.86     73.70 o 
 -11   6   7      109.45       82.54     15.69 o 
 -10   6   7     1265.15     1298.64    118.20 o 
  -9   6   7      298.25      262.70     34.81 o 
  -8   6   7      486.83      472.25     60.35 o 
  -7   6   7     1242.19     1430.89     86.21 o 
  -6   6   7      829.28      885.50     86.57 o 
  -5   6   7        1.44       13.97     14.10 o 
  -4   6   7      405.19      518.18     57.48 o 
  -3   6   7       97.32       70.57     40.62 o 
  -2   6   7     1661.53     1956.69     86.43 o 
  -1   6   7      240.18      207.85     46.91 o 
   0   6   7      595.79      557.37     64.77 o 
   1   6   7        8.53       67.31     21.52 o 
   2   6   7        0.62       29.95     30.01 o 
   3   6   7        0.81       50.65     15.22 o 
   4   6   7      689.26      712.90     86.59 o 
   5   6   7       27.04       28.07     13.78 o 
   6   6   7       30.15       31.94     10.13 o 
   7   6   7      196.04      169.03     23.32 o 
   8   6   7     1176.23     1343.73    121.82 o 
   9   6   7       54.71       60.82     19.29 o 
  10   6   7      783.91      936.56    106.68 o 
  11   6   7        0.80       21.21     21.65 o 
  12   6   7     3180.06     3514.73    367.71 o 
  13   6   7       79.17       62.63     22.92 o 
  14   6   7     1406.02     1566.20    148.85 o 
  15   6   7      222.40      332.34     56.14 o 
  16   6   7      225.67      170.80     33.34 o 
  17   6   7       14.64       23.19     13.19 o 
 -18   7   7      169.57      186.01     51.81 o 
 -17   7   7      155.47      137.46     31.48 o 
 -16   7   7      374.20      405.26     51.00 o 
 -15   7   7      232.60      221.04     62.80 o 
 -14   7   7       25.16       36.42     13.52 o 
 -13   7   7      253.85      279.06     53.69 o 
 -12   7   7      880.06      876.71     92.51 o 
 -11   7   7      439.66      461.66     57.83 o 
 -10   7   7     1545.67     1620.76    115.35 o 
  -9   7   7      731.01      706.46     82.19 o 
  -8   7   7       45.28        2.95     16.12 o 
  -7   7   7       82.70       70.97     17.12 o 
  -6   7   7      308.55      279.68     44.09 o 
  -5   7   7      581.01      638.19     85.63 o 
  -4   7   7        3.19       -0.89     15.69 o 
  -3   7   7      333.05      313.66     42.28 o 
  -2   7   7      324.72      296.31     32.90 o 
  -1   7   7       30.05       30.62     14.96 o 
   0   7   7       40.71       69.72     18.89 o 
   1   7   7       82.87       84.84     19.82 o 
   2   7   7        3.16       27.92     16.71 o 
   3   7   7       17.89       15.80     14.49 o 
   4   7   7      165.18      198.55     29.89 o 
   5   7   7      205.49      199.87     34.02 o 
   6   7   7      795.64      859.32    133.32 o 
   7   7   7      253.43      195.35     47.01 o 
   8   7   7      100.36      112.37     45.63 o 
   9   7   7      290.27      394.90    110.01 o 
  10   7   7      129.77      128.55     37.81 o 
  11   7   7       24.25       40.11     24.60 o 
  12   7   7       42.21       59.91     56.77 o 
  13   7   7       79.61       49.68     37.23 o 
  14   7   7        0.07        6.84     29.63 o 
 -14   8   7       55.36       31.96     12.85 o 
 -13   8   7       23.71       16.50     20.19 o 
 -12   8   7        4.19       71.61     24.64 o 
 -11   8   7       21.96        9.91     16.59 o 
 -10   8   7       73.62       42.55     15.08 o 
  -9   8   7       49.69       32.08     21.18 o 
  -8   8   7      367.12      263.47     68.98 o 
  -7   8   7      299.83      272.62     69.49 o 
  -6   8   7      101.93      124.33     33.95 o 
  -5   8   7       59.03      104.49     83.51 o 
  -4   8   7      154.58      143.47     36.56 o 
  -3   8   7       46.99        4.71     21.54 o 
  -2   8   7       14.08        8.69     13.73 o 
  -1   8   7      221.19      161.27     40.27 o 
   0   8   7      453.60      499.91     78.71 o 
   1   8   7      119.22       92.57     24.90 o 
   2   8   7      653.14      666.50     97.25 o 
   3   8   7      164.14      203.56     83.13 o 
   4   8   7      154.09      124.67     37.08 o 
   5   8   7       19.32      -17.80     37.06 o 
   6   8   7      427.95      523.46     69.61 o 
   7   8   7      133.07       84.16     35.69 o 
   8   8   7       33.29       57.62     56.49 o 
   9   8   7      125.52      149.68     59.55 o 
 -28   0   8        9.85      116.16     49.63 o 
 -26   0   8       87.86       64.52     31.08 o 
 -24   0   8        6.66       25.58     33.58 o 
 -22   0   8      405.24      448.98     66.41 o 
 -20   0   8      674.51      858.25     82.62 o 
 -18   0   8     1946.08     1884.03    156.70 o 
 -16   0   8     6500.38     7165.63    196.07 o 
 -14   0   8       21.97       34.60     16.51 o 
 -12   0   8     1470.06     1568.70    116.13 o 
 -10   0   8     1626.89     1390.30     70.24 o 
  -8   0   8     2462.52     2593.82     49.63 o 
  -6   0   8     8755.31     8202.26    116.35 o 
  -4   0   8     5675.62     5991.03     63.53 o 
  -2   0   8     1791.27     1747.35     32.15 o 
   0   0   8     5648.38     5479.72     80.17 o 
   2   0   8     8652.95     7604.62    159.95 o 
   4   0   8      940.51      762.17     55.26 o 
   6   0   8     3449.49     3201.46     91.88 o 
   8   0   8     6688.13     6107.37    197.71 o 
  10   0   8     1122.08     1179.96    137.26 o 
  12   0   8      442.10      416.89     51.70 o 
  14   0   8     1306.06     1079.89     59.81 o 
  16   0   8       90.61       74.32     16.07 o 
  18   0   8      116.29      186.17     64.12 o 
  20   0   8       35.41       88.02     33.64 o 
  22   0   8      363.22      403.40     76.10 o 
  24   0   8        2.49       98.58     37.28 o 
 -29   1   8        3.41      -34.52     34.52 o 
 -28   1   8       10.19       43.08     35.04 o 
 -27   1   8      302.00      320.45     54.12 o 
 -26   1   8       20.49       27.80     22.81 o 
 -25   1   8      204.22      132.62     29.17 o 
 -24   1   8      310.88      297.00     53.11 o 
 -23   1   8       51.01        9.36     16.78 o 
 -22   1   8      366.46      349.80     38.13 o 
 -21   1   8      300.29      295.33     37.43 o 
 -20   1   8     1300.10     1383.50     68.70 o 
 -19   1   8      165.75      139.29     26.93 o 
 -18   1   8     8387.02     9461.84    142.90 o 
 -17   1   8      127.80       97.05     26.33 o 
 -16   1   8     3710.19     3857.77     82.91 o 
 -15   1   8     3510.79     3577.76     76.38 o 
 -14   1   8     6243.04     6620.33    108.33 o 
 -13   1   8      939.63      771.35     39.56 o 
 -12   1   8     6979.77     6838.87    117.31 o 
 -11   1   8     1249.73     1222.62     43.56 o 
 -10   1   8       93.85      187.01     23.88 o 
  -9   1   8     5089.29     4181.43     50.58 o 
  -8   1   8      383.16      451.65     43.18 o 
  -7   1   8      380.63      266.40     27.73 o 
  -6   1   8       87.03       53.13      9.04 o 
  -5   1   8     2680.46     2476.07     30.36 o 
  -4   1   8    22359.89    23053.38    212.28 o 
  -3   1   8     3091.65     2628.00     35.88 o 
  -2   1   8     3886.70     3506.66     31.35 o 
  -1   1   8     1046.74     1094.85     15.88 o 
   0   1   8     4025.53     3481.45     29.26 o 
   1   1   8     5553.21     6114.54     52.93 o 
   2   1   8    22265.08    21598.81    234.73 o 
   3   1   8        0.12        7.74      4.95 o 
   4   1   8     5329.15     4768.38     65.31 o 
   5   1   8     1687.95     1517.79     32.45 o 
   6   1   8     6126.26     5431.07     97.88 o 
   7   1   8     6856.02     6457.71    105.38 o 
   8   1   8    15573.50    15953.79    133.14 o 
   9   1   8       26.80        7.41      7.95 o 
  10   1   8     3303.06     3340.56     51.64 o 
  11   1   8     1609.86     1608.58     43.24 o 
  12   1   8     5347.70     5191.87     65.39 o 
  13   1   8      184.46      201.79     24.25 o 
  14   1   8     1874.17     1821.90     76.07 o 
  15   1   8     6980.73     7394.66     64.71 o 
  16   1   8        5.88        7.38     22.56 o 
  17   1   8      250.54      308.74     38.10 o 
  18   1   8      428.21      454.31     64.26 o 
  19   1   8       23.35        1.76     25.56 o 
  20   1   8      857.93      886.53    149.27 o 
  21   1   8      588.33      548.57    127.11 o 
  22   1   8      988.85      991.00    173.32 o 
  23   1   8        0.18       40.47     19.56 o 
  24   1   8      440.77      508.55     80.43 o 
 -28   2   8        3.09       83.75     33.89 o 
 -27   2   8      784.19      785.85    169.00 o 
 -26   2   8      633.95      658.87     97.46 o 
 -25   2   8      400.38      385.47     58.03 o 
 -24   2   8      195.91      140.57     40.38 o 
 -23   2   8        3.01        5.24     21.30 o 
 -22   2   8       88.51       96.94     24.11 o 
 -21   2   8     1430.69     1619.03    108.16 o 
 -20   2   8      470.49      489.71     54.66 o 
 -19   2   8       86.36       42.10      9.09 o 
 -18   2   8      144.40      125.34     22.28 o 
 -17   2   8       59.75       45.59     13.29 o 
 -16   2   8        6.64       -0.75     11.59 o 
 -15   2   8      753.17      770.51     42.91 o 
 -14   2   8      241.70      242.64     30.28 o 
 -13   2   8     3504.64     3597.00     69.02 o 
 -12   2   8      117.93       76.34     20.76 o 
 -11   2   8      513.97      554.75     54.58 o 
 -10   2   8     2063.19     1742.25     50.78 o 
  -9   2   8       50.69       29.30     10.44 o 
  -8   2   8     5299.26     5102.79     74.51 o 
  -7   2   8     1259.77     1205.82     30.51 o 
  -6   2   8     5864.50     5668.97     62.34 o 
  -5   2   8     1309.99     1226.85     25.28 o 
  -4   2   8      117.02       96.99     13.29 o 
  -3   2   8     4373.47     4077.28     58.82 o 
  -2   2   8    18028.76    17915.34    336.06 o 
  -1   2   8    10298.06     9386.35     98.78 o 
   0   2   8     4129.05     3734.73     57.67 o 
   1   2   8      514.00      539.05     22.91 o 
   2   2   8     1133.30     1035.57     25.71 o 
   3   2   8     1920.93     2165.03     44.22 o 
   4   2   8      888.82      784.98     38.50 o 
   5   2   8      752.63      605.39     32.98 o 
   6   2   8      731.99      697.55     25.43 o 
   7   2   8     2802.82     2876.76     82.72 o 
   8   2   8     2973.99     2912.75     41.87 o 
   9   2   8      136.62       83.98     22.21 o 
  10   2   8      223.41      191.73     19.16 o 
  11   2   8      824.03      805.32     33.37 o 
  12   2   8      195.59      222.67     35.12 o 
  13   2   8      316.38      368.40     45.14 o 
  14   2   8     1090.47     1464.73     73.16 o 
  15   2   8       98.42       30.58     12.56 o 
  16   2   8      309.23      332.33     38.37 o 
  17   2   8      632.81      701.44     89.84 o 
  18   2   8      800.40      794.04    113.85 o 
  19   2   8      336.12      294.08     40.85 o 
  20   2   8      835.76      905.06     82.07 o 
  21   2   8        6.34       -6.85     14.84 o 
  22   2   8      103.84       68.80     28.80 o 
  23   2   8       33.00       59.00     30.36 o 
 -27   3   8      128.51      123.67     34.65 o 
 -26   3   8       94.43      108.20     26.37 o 
 -25   3   8      172.60      117.89     25.02 o 
 -24   3   8      965.41      922.11    115.70 o 
 -23   3   8       87.22       39.14     29.94 o 
 -22   3   8        1.75       40.79     28.53 o 
 -21   3   8     1527.28     1669.77    217.14 o 
 -20   3   8       30.08       42.08     19.74 o 
 -19   3   8      140.14      126.22     22.18 o 
 -18   3   8       18.53        4.92     23.58 o 
 -17   3   8      214.27      216.20     27.88 o 
 -16   3   8     2780.39     2667.27    135.59 o 
 -15   3   8      321.05      251.08     38.60 o 
 -14   3   8     1231.62     1291.55     63.34 o 
 -13   3   8     2699.53     2964.52     84.18 o 
 -12   3   8      914.09      910.17     75.96 o 
 -11   3   8     3190.66     3080.14     95.09 o 
 -10   3   8      917.55      880.32     89.37 o 
  -9   3   8     3070.49     3314.99     63.54 o 
  -8   3   8     2680.36     2534.33     55.52 o 
  -7   3   8     3354.58     3164.89     47.67 o 
  -6   3   8        8.17       15.74     14.01 o 
  -5   3   8    13544.37    13212.13    139.39 o 
  -4   3   8     2941.36     2636.37     72.62 o 
  -3   3   8        9.79       13.58      8.95 o 
  -2   3   8       41.80       23.99      9.03 o 
  -1   3   8     3756.79     3521.29     68.69 o 
   0   3   8       48.67        5.42      7.23 o 
   1   3   8     4039.56     3987.15     62.16 o 
   2   3   8      657.46      632.99     45.79 o 
   3   3   8      290.98      274.11     24.39 o 
   4   3   8     1199.81     1108.06     34.59 o 
   5   3   8     1020.33      951.27     38.35 o 
   6   3   8       92.86       72.06     14.75 o 
   7   3   8      207.99      221.18     25.80 o 
   8   3   8      431.44      405.67     35.95 o 
   9   3   8     5686.76     5894.20     69.97 o 
  10   3   8     2380.33     2354.29     66.50 o 
  11   3   8     2034.13     1998.88     98.45 o 
  12   3   8      392.64      483.71     52.14 o 
  13   3   8     3350.19     3444.03    100.44 o 
  14   3   8     2603.72     2874.39    145.62 o 
  15   3   8     2080.31     2779.52    203.82 o 
  16   3   8      679.66      744.61    105.54 o 
  17   3   8     3832.81     4282.29    138.75 o 
  18   3   8        9.24       47.70     17.55 o 
  19   3   8      563.88      543.28     68.25 o 
  20   3   8       96.43       63.56     20.62 o 
  21   3   8        2.72       21.29     20.84 o 
  22   3   8       67.72       40.21     21.34 o 
 -26   4   8        1.29      -24.06     24.06 o 
 -25   4   8        6.95       17.05     22.62 o 
 -24   4   8      103.35       88.78     27.50 o 
 -23   4   8        0.27       15.37     19.86 o 
 -22   4   8      658.73      600.03    100.66 o 
 -21   4   8      422.75      403.91     61.94 o 
 -20   4   8      128.88       99.57     25.63 o 
 -19   4   8       29.79       31.19     19.58 o 
 -18   4   8        3.43       45.93     28.26 o 
 -17   4   8       42.50       41.13     14.63 o 
 -16   4   8       29.94       25.17     20.77 o 
 -15   4   8     1423.02     1545.66    100.70 o 
 -14   4   8      536.52      591.27     69.02 o 
 -13   4   8      610.92      496.65    115.80 o 
 -12   4   8     4903.02     5598.72     90.45 o 
 -11   4   8     1152.91     1247.23     62.83 o 
 -10   4   8     2352.95     2412.01     81.54 o 
  -9   4   8      752.74      756.61     86.07 o 
  -8   4   8     6141.23     6539.07    132.29 o 
  -7   4   8      340.24      320.02     67.80 o 
  -6   4   8    12527.20    13626.34    193.23 o 
  -5   4   8       23.49       20.76      9.25 o 
  -4   4   8     7328.37     7718.64    106.13 o 
  -3   4   8      722.77      742.00     42.13 o 
  -2   4   8     4432.97     4334.81     93.03 o 
  -1   4   8     1293.89     1190.03     61.52 o 
   0   4   8      105.09      139.78     17.96 o 
   1   4   8     1002.21     1082.65     54.41 o 
   2   4   8      416.17      361.54     44.75 o 
   3   4   8     5795.90     6079.34    103.77 o 
   4   4   8      179.13      140.67     18.42 o 
   5   4   8      200.89      177.66     33.30 o 
   6   4   8      620.06      462.33     41.16 o 
   7   4   8      689.15      667.51     62.32 o 
   8   4   8      285.27      263.30     29.39 o 
   9   4   8      932.84      876.48    106.31 o 
  10   4   8     9228.18    10253.69    237.14 o 
  11   4   8        2.90       30.63     13.17 o 
  12   4   8     1998.27     2331.52    122.42 o 
  13   4   8        0.14       19.94     18.64 o 
  14   4   8      720.84      738.78     90.64 o 
  15   4   8       96.84       20.64     25.34 o 
  16   4   8     2474.10     2586.91    102.03 o 
  17   4   8        1.54       56.61     15.71 o 
  18   4   8      982.16     1000.12    137.14 o 
  19   4   8       32.60        2.57     35.31 o 
  20   4   8      240.10      260.48     39.98 o 
  21   4   8        6.18       -6.40     12.91 o 
 -24   5   8        8.41       33.16     24.08 o 
 -23   5   8      206.25      127.15     27.39 o 
 -22   5   8       12.88       20.19     18.15 o 
 -21   5   8      222.62      202.64     40.81 o 
 -20   5   8       77.94       31.86     30.67 o 
 -19   5   8      483.76      500.47    119.32 o 
 -18   5   8      114.03      128.96     24.51 o 
 -17   5   8      530.70      486.70     80.59 o 
 -16   5   8      362.87      377.22     51.57 o 
 -15   5   8      149.95       95.58     22.12 o 
 -14   5   8      232.11      231.73     35.84 o 
 -13   5   8       27.66       33.09     22.15 o 
 -12   5   8      652.73      643.76     79.10 o 
 -11   5   8      739.89      721.51     79.47 o 
 -10   5   8      338.97      324.00     51.02 o 
  -9   5   8        4.07       19.65     49.92 o 
  -8   5   8      700.40      669.74     79.51 o 
  -7   5   8      336.16      396.98     50.44 o 
  -6   5   8     1147.34     1129.61     52.45 o 
  -5   5   8      115.91       77.55     16.55 o 
  -4   5   8     1382.26     1544.17     76.53 o 
  -3   5   8     1393.17     1539.24     68.54 o 
  -2   5   8        1.70       17.72      8.22 o 
  -1   5   8      412.13      377.83     39.23 o 
   0   5   8        0.17       24.43      9.13 o 
   1   5   8      388.15      387.24     47.66 o 
   2   5   8        2.94       16.59     13.36 o 
   3   5   8     2632.81     2982.41     73.02 o 
   4   5   8      469.36      510.47     54.70 o 
   5   5   8     1529.17     1595.27     72.15 o 
   6   5   8      104.17       77.39     23.28 o 
   7   5   8       27.61       35.39     12.66 o 
   8   5   8       40.52       67.79     16.66 o 
   9   5   8      244.40      295.96     33.76 o 
  10   5   8        8.48        9.52     17.19 o 
  11   5   8      298.07      262.17     39.18 o 
  12   5   8     1110.37     1250.39    127.54 o 
  13   5   8       14.48       15.41     13.00 o 
  14   5   8        2.70       41.70     24.73 o 
  15   5   8      174.04      180.36     34.95 o 
  16   5   8       79.59       75.98     19.65 o 
  17   5   8      217.32      174.99     37.77 o 
  18   5   8      261.91      135.99     38.28 o 
  19   5   8      166.67      130.00     34.09 o 
 -22   6   8       79.34       58.36     28.10 o 
 -21   6   8      161.45       91.94     26.42 o 
 -20   6   8      195.12      179.39     29.39 o 
 -19   6   8      256.39      216.51     39.03 o 
 -18   6   8       33.14       52.39     19.18 o 
 -17   6   8      717.04      796.72    108.89 o 
 -16   6   8       27.79       68.10     31.84 o 
 -15   6   8      407.11      403.55     74.42 o 
 -14   6   8        1.05       24.18     12.68 o 
 -13   6   8     1065.02     1088.46    102.00 o 
 -12   6   8      430.47      421.83     47.47 o 
 -11   6   8       82.83       61.38     19.15 o 
 -10   6   8        2.94       37.01     13.50 o 
  -9   6   8       56.63       54.11     13.70 o 
  -8   6   8       18.91       25.65     15.27 o 
  -7   6   8      631.79      587.53     62.62 o 
  -6   6   8      174.55      185.82     22.70 o 
  -5   6   8      672.11      701.03     87.72 o 
  -4   6   8      876.00      848.61     96.27 o 
  -3   6   8     2964.66     3226.63    100.47 o 
  -2   6   8      147.10      117.64     32.04 o 
  -1   6   8      537.42      542.01     57.11 o 
   0   6   8      132.80      143.85     20.56 o 
   1   6   8     2537.07     2800.58     72.30 o 
   2   6   8      143.75      111.32     21.44 o 
   3   6   8     2535.64     2837.04     96.80 o 
   4   6   8      510.32      556.16     73.46 o 
   5   6   8     1635.44     1894.76    115.15 o 
   6   6   8      141.76      106.92     18.75 o 
   7   6   8     2913.10     3413.63    125.91 o 
   8   6   8      154.15      134.00     30.61 o 
   9   6   8      170.67       84.24     29.02 o 
  10   6   8      247.13      328.81     44.80 o 
  11   6   8        6.75       14.78     14.74 o 
  12   6   8       56.30       39.20     28.75 o 
  13   6   8      131.53      114.57     39.56 o 
  14   6   8        9.75        2.99     25.54 o 
  15   6   8       12.36       29.44     18.06 o 
  16   6   8       12.09       67.01     18.89 o 
  17   6   8        7.83       -4.89     24.78 o 
 -18   7   8        1.02      -11.31     19.80 o 
 -17   7   8      207.65      113.45     45.26 o 
 -16   7   8      182.52      222.24     35.02 o 
 -15   7   8       52.28       58.13     27.18 o 
 -14   7   8      380.38      441.44     62.24 o 
 -13   7   8      120.93       93.71     43.49 o 
 -12   7   8       78.08       72.69     15.99 o 
 -11   7   8       84.73       43.51     14.22 o 
 -10   7   8      415.25      396.73     48.74 o 
  -9   7   8       39.94       36.68     17.01 o 
  -8   7   8      171.07      111.73     26.04 o 
  -7   7   8      243.53      204.89     31.60 o 
  -6   7   8      225.07      197.12     25.20 o 
  -5   7   8      527.01      500.29     58.63 o 
  -4   7   8      349.69      331.44     44.55 o 
  -3   7   8      344.77      331.88     46.09 o 
  -2   7   8     1229.61     1106.44     86.10 o 
  -1   7   8       48.03       27.24     20.16 o 
   0   7   8      610.23      609.74     73.99 o 
   1   7   8      272.86      377.43     51.75 o 
   2   7   8     1151.48     1266.17    165.70 o 
   3   7   8       15.99       14.78     20.38 o 
   4   7   8       52.10       79.70     42.86 o 
   5   7   8       18.70       43.79     14.68 o 
   6   7   8        7.49        5.45     18.36 o 
   7   7   8      122.47       98.44     33.93 o 
   8   7   8      113.84      120.05     42.26 o 
   9   7   8        6.55      -14.13     36.31 o 
  10   7   8      346.18      331.43     95.12 o 
  11   7   8      133.59      153.45     51.81 o 
  12   7   8       17.09       47.57     24.43 o 
  13   7   8      102.37       85.04     32.93 o 
  14   7   8        1.23        7.60     32.61 o 
 -13   8   8       51.98       38.86     46.56 o 
 -12   8   8       23.94       64.57     28.04 o 
 -11   8   8       43.72       93.60     37.18 o 
 -10   8   8      124.55       93.05     33.36 o 
  -9   8   8       94.82       51.56     19.53 o 
  -8   8   8       37.81       31.22     14.45 o 
  -7   8   8       41.42       48.13     25.34 o 
  -6   8   8        8.83       17.80     35.93 o 
  -5   8   8      343.41      323.40     41.55 o 
  -4   8   8       73.12       77.98     21.45 o 
  -3   8   8        8.31       43.00     19.87 o 
  -2   8   8       56.93       83.37     22.56 o 
  -1   8   8       48.42       45.18     23.93 o 
   0   8   8        2.30       38.42     23.88 o 
   1   8   8      184.10      118.68     41.31 o 
   2   8   8       12.17       57.20     23.53 o 
   3   8   8       11.79       42.91     20.17 o 
   4   8   8       12.22       31.00     24.12 o 
   5   8   8      239.08      398.97    144.14 o 
   6   8   8       42.28       38.48     30.36 o 
   7   8   8      124.70       92.23     40.02 o 
   8   8   8      431.05      408.05     94.16 o 
   9   8   8        6.28       28.48     30.18 o 
 -29   0   9      185.57      105.86     50.41 o 
 -27   0   9       95.82      111.60     44.34 o 
 -25   0   9      328.20      348.39    128.45 o 
 -23   0   9        7.44       35.74     22.07 o 
 -21   0   9      946.33      784.19    149.38 o 
 -19   0   9       10.23       15.00     23.45 o 
 -17   0   9       16.31       43.58     18.23 o 
 -15   0   9     1129.40     1097.36     84.49 o 
 -13   0   9     3772.81     4674.97    159.04 o 
 -11   0   9     2625.12     3287.18     95.76 o 
  -9   0   9     1496.20     1249.91     98.08 o 
  -7   0   9    12227.30    13057.27    246.82 o 
  -5   0   9     2450.38     2462.62     49.16 o 
  -3   0   9    21334.06    20831.11    125.39 o 
  -1   0   9      580.47      649.67     26.17 o 
   1   0   9     3037.46     3057.04     78.50 o 
   3   0   9     8134.48     7920.97    133.27 o 
   5   0   9     6599.83     7142.26    196.07 o 
   7   0   9     2763.27     2682.10     66.63 o 
   9   0   9      576.15      525.22     34.24 o 
  11   0   9      415.18      539.58    108.34 o 
  13   0   9     2957.79     2977.88    171.02 o 
  15   0   9      296.60      305.77     44.59 o 
  17   0   9     3262.83     3367.71    281.69 o 
  19   0   9       23.75       94.97     40.65 o 
  21   0   9        1.21       59.88     31.65 o 
  23   0   9      448.85      374.76     85.09 o 
 -29   1   9      147.87      106.12     31.03 o 
 -28   1   9       83.73       57.41     29.97 o 
 -27   1   9      552.78      581.34    108.94 o 
 -26   1   9      233.49      260.32     86.97 o 
 -25   1   9     1283.78     1459.53    124.35 o 
 -24   1   9      115.53       50.44     26.67 o 
 -23   1   9      334.84      305.81     65.15 o 
 -22   1   9      337.43      310.50     40.80 o 
 -21   1   9      295.14      301.85     36.33 o 
 -20   1   9     1922.96     2202.79     73.13 o 
 -19   1   9        2.53       12.07     17.35 o 
 -18   1   9      178.26      179.07     32.25 o 
 -17   1   9        4.57       38.31     23.05 o 
 -16   1   9       54.23       52.46     16.45 o 
 -15   1   9      709.67      812.49     76.90 o 
 -14   1   9     5205.49     5308.33    102.59 o 
 -13   1   9     5687.97     5948.67    103.55 o 
 -12   1   9       39.46       44.29     14.55 o 
 -11   1   9    14460.21    15318.29    169.84 o 
 -10   1   9     5015.50     5361.54     91.63 o 
  -9   1   9     7134.43     7109.09    106.28 o 
  -8   1   9     1875.94     1800.47     31.62 o 
  -7   1   9    11481.32    10839.90     95.19 o 
  -6   1   9     4351.20     4064.62     43.81 o 
  -5   1   9    43328.59    42692.66    466.60 o 
  -4   1   9     3929.75     4099.15     42.08 o 
  -3   1   9    19126.07    19921.33    145.74 o 
  -2   1   9    19537.69    18981.62    129.62 o 
  -1   1   9    18227.58    18245.63    140.03 o 
   0   1   9     1068.69      940.46     22.17 o 
   1   1   9    10523.07    10748.33    103.83 o 
   2   1   9     3726.90     3482.10     36.33 o 
   3   1   9     8444.34     8940.08    143.26 o 
   4   1   9     9999.27     9637.29    154.08 o 
   5   1   9     2001.76     1844.46     59.68 o 
   6   1   9     2532.99     2220.69     79.21 o 
   7   1   9     4693.25     4470.81     79.82 o 
   8   1   9       63.27       46.28      9.74 o 
   9   1   9     5176.57     5479.72     84.59 o 
  10   1   9     7133.52     7929.95    108.26 o 
  11   1   9     8134.79     8837.97    125.09 o 
  12   1   9      409.23      318.26     37.52 o 
  13   1   9    13091.36    14608.87    135.74 o 
  14   1   9      360.27      352.60     41.40 o 
  15   1   9     4725.99     5110.74     66.71 o 
  16   1   9       75.20       25.76     14.83 o 
  17   1   9     1099.01     1186.99     75.90 o 
  18   1   9       15.49       24.62     11.70 o 
  19   1   9      392.24      471.02     61.16 o 
  20   1   9       47.94       85.25     31.14 o 
  21   1   9      172.85      142.46     65.97 o 
  22   1   9        1.26       39.25     18.21 o 
  23   1   9        5.90       18.25     29.02 o 
 -28   2   9       38.27       13.74     50.04 o 
 -27   2   9        0.55       -2.42     70.13 o 
 -26   2   9       14.27       29.49     18.01 o 
 -25   2   9       28.92       22.09     27.46 o 
 -24   2   9      177.92      106.58     30.54 o 
 -23   2   9       87.67       47.71     22.70 o 
 -22   2   9       26.98       11.97     17.46 o 
 -21   2   9      927.08      809.76    100.48 o 
 -20   2   9      176.82      145.23     25.78 o 
 -19   2   9     2510.39     2822.75    129.65 o 
 -18   2   9     1159.78     1429.70    100.90 o 
 -17   2   9     2206.51     2194.42     64.77 o 
 -16   2   9     2295.29     2376.52    104.13 o 
 -15   2   9      398.39      431.46     49.95 o 
 -14   2   9     2073.80     2047.45     73.27 o 
 -13   2   9      403.05      358.87     45.75 o 
 -12   2   9        8.92       26.04     12.00 o 
 -11   2   9       24.26        9.38     18.99 o 
 -10   2   9     6747.89     7060.61    146.44 o 
  -9   2   9     1833.41     1860.06     37.96 o 
  -8   2   9     8496.21     8671.70     98.78 o 
  -7   2   9     1607.32     1542.08     56.44 o 
  -6   2   9     2002.08     1817.13     37.69 o 
  -5   2   9      764.76      910.06     26.67 o 
  -4   2   9     6795.45     7403.38     80.51 o 
  -3   2   9     2661.70     2434.57     45.66 o 
  -2   2   9      936.57     1021.90     64.59 o 
  -1   2   9     2170.72     2377.50     86.49 o 
   0   2   9        4.33        5.21     13.66 o 
   1   2   9     4473.02     4332.60     46.56 o 
   2   2   9      697.47      715.25     27.22 o 
   3   2   9     3717.18     3208.25     50.72 o 
   4   2   9     1841.09     1927.25     41.05 o 
   5   2   9      284.34      216.12     19.12 o 
   6   2   9     5740.45     5935.63     92.46 o 
   7   2   9     5648.08     5874.97     92.54 o 
   8   2   9      783.56      767.77     39.25 o 
   9   2   9     4754.28     4915.30     81.59 o 
  10   2   9     1080.18     1097.59     50.35 o 
  11   2   9      695.86      642.25     33.51 o 
  12   2   9     1145.78     1173.63     31.78 o 
  13   2   9      180.97      131.66     29.17 o 
  14   2   9      756.75      697.78     87.45 o 
  15   2   9      416.81      432.94     55.93 o 
  16   2   9       97.63       58.47     13.75 o 
  17   2   9       51.26       47.96     12.07 o 
  18   2   9      668.16      635.04     90.54 o 
  19   2   9      240.10      163.95     28.99 o 
  20   2   9       11.60       27.72     20.21 o 
  21   2   9      354.97      345.81     65.57 o 
  22   2   9       40.36       82.41     33.34 o 
  23   2   9        5.89       23.70     14.70 o 
 -27   3   9       22.45       28.06     13.68 o 
 -26   3   9       91.79       98.26     40.78 o 
 -25   3   9        5.04        6.22     30.03 o 
 -24   3   9      504.77      529.21     69.09 o 
 -23   3   9       29.87       39.42     11.82 o 
 -22   3   9     1872.15     2102.91    189.14 o 
 -21   3   9     1095.85     1176.88    185.43 o 
 -20   3   9        2.81       -1.73     17.08 o 
 -19   3   9      558.13      583.83     69.75 o 
 -18   3   9      113.28      117.84     30.90 o 
 -17   3   9      549.82      572.74     76.90 o 
 -16   3   9     1814.60     1985.59     68.16 o 
 -15   3   9      231.36      229.03     31.67 o 
 -14   3   9     1007.99     1041.24     65.70 o 
 -13   3   9      107.37       80.98     22.79 o 
 -12   3   9     1053.53     1081.55     99.20 o 
 -11   3   9      798.16      757.05     85.44 o 
 -10   3   9     2214.76     2291.67     60.93 o 
  -9   3   9        8.13       27.93     11.64 o 
  -8   3   9      198.27      168.73     18.65 o 
  -7   3   9      646.77      675.20     57.68 o 
  -6   3   9       99.97       75.89     13.00 o 
  -5   3   9      180.54      203.00     24.33 o 
  -4   3   9      815.94      785.07     35.51 o 
  -3   3   9      580.91      626.07     30.63 o 
  -2   3   9        6.62        0.40      3.60 o 
  -1   3   9     2868.73     2938.06     42.13 o 
   0   3   9     3280.90     3398.91     43.30 o 
   1   3   9     3397.24     3582.90     59.11 o 
   2   3   9    10726.91    10980.10     99.42 o 
   3   3   9     1971.33     2182.10     38.58 o 
   4   3   9     4903.13     4821.83     73.60 o 
   5   3   9     3554.85     3631.00     49.63 o 
   6   3   9     4611.34     4602.77     91.62 o 
   7   3   9        3.00       14.74      8.36 o 
   8   3   9    12647.68    13788.24    134.79 o 
   9   3   9       87.46       79.77     10.87 o 
  10   3   9      713.55      688.61     39.02 o 
  11   3   9     1765.00     1773.39     41.84 o 
  12   3   9     2574.89     2715.82     91.93 o 
  13   3   9      313.79      341.21     40.38 o 
  14   3   9      154.42      119.72     35.60 o 
  15   3   9      103.90      101.50     20.97 o 
  16   3   9      817.09      996.75    106.19 o 
  17   3   9      555.25      504.51     75.56 o 
  18   3   9       35.95       41.44     15.63 o 
  19   3   9       12.10       48.84     20.23 o 
  20   3   9        1.22       28.46     21.00 o 
  21   3   9       27.11       40.32     13.83 o 
  22   3   9      262.00      278.73     47.23 o 
 -26   4   9      367.73      322.80     70.41 o 
 -25   4   9      171.40      127.26     30.17 o 
 -24   4   9       67.21       35.25     31.04 o 
 -23   4   9      536.27      553.27     81.17 o 
 -22   4   9      310.14      231.91     67.54 o 
 -21   4   9      540.75      671.61     88.73 o 
 -20   4   9      110.77       76.90     31.79 o 
 -19   4   9      955.87     1015.68    129.65 o 
 -18   4   9      184.84      145.07     24.79 o 
 -17   4   9     1788.12     1754.35     93.26 o 
 -16   4   9      173.12      189.19     26.29 o 
 -15   4   9     2708.57     3044.92     89.59 o 
 -14   4   9      100.79       72.15     14.29 o 
 -13   4   9        7.36        6.64     21.23 o 
 -12   4   9        2.87        6.13     11.17 o 
 -11   4   9      459.44      402.47     51.91 o 
 -10   4   9      129.47       77.59     50.75 o 
  -9   4   9     1338.38     1482.70     54.79 o 
  -8   4   9      777.80      782.09     48.89 o 
  -7   4   9      374.10      403.51     35.27 o 
  -6   4   9     1510.34     1514.95     37.55 o 
  -5   4   9      813.62      793.96     44.98 o 
  -4   4   9     3281.49     3400.92     60.18 o 
  -3   4   9      495.66      482.24     46.45 o 
  -2   4   9     5443.20     5498.71     83.24 o 
  -1   4   9     5283.62     5174.79    111.51 o 
   0   4   9      269.25      223.94     26.09 o 
   1   4   9     3340.49     3398.85     68.28 o 
   2   4   9      174.31      137.16     16.52 o 
   3   4   9     2923.98     3029.49     63.89 o 
   4   4   9      662.57      563.89     44.04 o 
   5   4   9    10033.98    10897.85    125.27 o 
   6   4   9      106.90       57.92     13.74 o 
   7   4   9     6892.35     7337.10     97.32 o 
   8   4   9      160.39      132.91     18.84 o 
   9   4   9     3730.24     3776.14     68.59 o 
  10   4   9      591.03      619.85     58.72 o 
  11   4   9     1536.18     1569.70     84.87 o 
  12   4   9     2371.14     2839.31    147.44 o 
  13   4   9      248.00      317.77     30.56 o 
  14   4   9      190.91      224.13     33.35 o 
  15   4   9      292.79      242.13     44.73 o 
  16   4   9      431.92      440.39     62.76 o 
  17   4   9       73.34       96.21     22.59 o 
  18   4   9      273.06      332.46     42.65 o 
  19   4   9      585.29      574.22     83.27 o 
  20   4   9       10.90       15.42     11.46 o 
  21   4   9      164.81       73.25     23.76 o 
 -24   5   9        9.61       50.76     28.58 o 
 -23   5   9       63.65       48.79     23.27 o 
 -22   5   9       50.94       32.57     16.23 o 
 -21   5   9      108.90       53.87     31.36 o 
 -20   5   9       33.22       44.71     25.43 o 
 -19   5   9      634.44      642.51     84.01 o 
 -18   5   9       41.69       28.09     16.49 o 
 -17   5   9        4.81       10.25     15.83 o 
 -16   5   9        7.32       20.48     14.19 o 
 -15   5   9        6.89       14.91     27.43 o 
 -14   5   9      172.22      152.16     26.78 o 
 -13   5   9     1188.22     1227.49     87.19 o 
 -12   5   9      223.68      196.86     31.34 o 
 -11   5   9       18.14       47.15     29.20 o 
 -10   5   9      159.80      117.16     21.46 o 
  -9   5   9       91.29       51.30     15.67 o 
  -8   5   9     1394.07     1524.21     78.93 o 
  -7   5   9        1.76      -14.01     14.01 o 
  -6   5   9      817.22      952.26    102.10 o 
  -5   5   9      574.65      597.79     76.04 o 
  -4   5   9      122.65       92.33     11.60 o 
  -3   5   9       19.33       20.74      8.04 o 
  -2   5   9     1014.54      990.53     55.95 o 
  -1   5   9        1.87        3.38     14.53 o 
   0   5   9     1140.61     1198.56     84.93 o 
   1   5   9      175.24      151.22     29.25 o 
   2   5   9      278.45      210.96     26.69 o 
   3   5   9     1118.54     1183.03     65.77 o 
   4   5   9      256.64      253.98     30.12 o 
   5   5   9       69.61       58.33     17.06 o 
   6   5   9      137.59      147.12     23.99 o 
   7   5   9        5.17        4.03     10.45 o 
   8   5   9      375.19      506.02     55.33 o 
   9   5   9      308.06      368.85     47.90 o 
  10   5   9      214.40      180.57     33.64 o 
  11   5   9       30.23       -3.03     29.45 o 
  12   5   9      101.30       70.03     28.45 o 
  13   5   9        6.48       35.42     27.98 o 
  14   5   9        0.05        7.02     17.86 o 
  15   5   9      195.99      220.77     33.10 o 
  16   5   9        8.79       18.94     13.63 o 
  17   5   9       39.95       47.05     40.46 o 
  18   5   9       20.83        6.56     25.05 o 
  19   5   9       94.49       83.41     44.30 o 
 -22   6   9        1.61       41.12     18.86 o 
 -21   6   9        3.28       32.51     22.95 o 
 -20   6   9       35.92       54.74     16.70 o 
 -19   6   9       76.02       99.71     29.20 o 
 -18   6   9       52.52       33.53     18.45 o 
 -17   6   9        2.06        9.36     47.59 o 
 -16   6   9      906.63      922.38    114.44 o 
 -15   6   9       35.91       84.94     25.64 o 
 -14   6   9      363.65      309.60     48.09 o 
 -13   6   9       52.84       21.34     15.43 o 
 -12   6   9       93.55       58.74     17.47 o 
 -11   6   9      201.01      145.95     28.73 o 
 -10   6   9      894.72      982.16    117.43 o 
  -9   6   9       35.79       47.55     11.12 o 
  -8   6   9     1200.23     1238.15     90.96 o 
  -7   6   9        3.42      -16.58     16.58 o 
  -6   6   9     2038.92     2413.96     87.42 o 
  -5   6   9       20.71       14.03     13.97 o 
  -4   6   9     4725.51     5210.71    125.67 o 
  -3   6   9       58.74       40.40     16.20 o 
  -2   6   9     2460.65     2796.87     97.79 o 
  -1   6   9     1075.61     1224.07     86.73 o 
   0   6   9     1460.61     1630.55     95.33 o 
   1   6   9      661.83      683.17     77.08 o 
   2   6   9     1107.54     1103.90     90.19 o 
   3   6   9      113.09       79.26     17.19 o 
   4   6   9       27.00       33.73     15.15 o 
   5   6   9      119.28       54.18     22.04 o 
   6   6   9       70.93       42.31     14.65 o 
   7   6   9        4.87        7.16     11.44 o 
   8   6   9      270.57      212.90     50.28 o 
   9   6   9        3.51       52.77     19.43 o 
  10   6   9     1707.02     1899.33    196.94 o 
  11   6   9      167.84      162.22     37.97 o 
  12   6   9     1278.17     1373.33    234.82 o 
  13   6   9        5.55       22.27     21.89 o 
  14   6   9     1154.30     1281.03    187.82 o 
  15   6   9       54.88       18.26     18.78 o 
  16   6   9      510.26      535.08     91.42 o 
 -18   7   9       71.99       97.16     25.09 o 
 -17   7   9        0.63       26.56     33.96 o 
 -16   7   9      251.41      231.58     38.02 o 
 -15   7   9       62.84       77.73     22.31 o 
 -14   7   9      179.78      163.34     24.96 o 
 -13   7   9      496.21      486.78     70.59 o 
 -12   7   9       22.07       23.24     12.91 o 
 -11   7   9      181.77      149.54     31.40 o 
 -10   7   9      866.91      899.07    101.32 o 
  -9   7   9      580.14      515.76     68.78 o 
  -8   7   9      324.49      335.83     40.51 o 
  -7   7   9     1417.27     1484.43    114.58 o 
  -6   7   9        4.09       35.01     14.72 o 
  -5   7   9       64.76       72.31     12.62 o 
  -4   7   9       27.57       15.19     23.89 o 
  -3   7   9     1094.13     1271.34    167.61 o 
  -2   7   9      165.39      206.79     34.15 o 
  -1   7   9      211.67      198.72     34.31 o 
   0   7   9       48.05       31.06     19.56 o 
   1   7   9        2.14       29.07     17.75 o 
   2   7   9       12.82       58.35     20.87 o 
   3   7   9       23.47       63.17     27.57 o 
   4   7   9       51.30       52.15     20.07 o 
   5   7   9      120.89      125.54     24.82 o 
   6   7   9      985.05     1240.81    172.48 o 
   7   7   9      337.08      397.69     66.21 o 
   8   7   9      210.10      132.98     49.61 o 
   9   7   9       31.69       80.73     25.28 o 
  10   7   9       54.03       40.05     26.66 o 
  11   7   9      227.66      245.51     63.95 o 
  12   7   9       19.28       47.36     19.75 o 
  13   7   9      115.52       84.88     19.53 o 
 -13   8   9        3.41        7.02     37.30 o 
 -12   8   9       10.52      -36.29     36.29 o 
 -11   8   9        0.14       36.19     45.40 o 
 -10   8   9      415.91      271.46     54.80 o 
  -9   8   9        2.11       60.59     27.29 o 
  -8   8   9        5.63       25.57     14.46 o 
  -7   8   9       45.06       48.91     17.90 o 
  -6   8   9       18.19       13.74     14.02 o 
  -5   8   9        0.66       28.68     21.93 o 
  -4   8   9        1.08       -6.62     19.66 o 
  -3   8   9      186.61      202.64     34.63 o 
  -2   8   9      153.12       92.83     24.96 o 
  -1   8   9      434.94      503.36    100.23 o 
   0   8   9      193.80       88.67     36.24 o 
   1   8   9      116.20      104.19     46.46 o 
   2   8   9      645.63      750.48     99.11 o 
   3   8   9      264.26      240.54     43.15 o 
   4   8   9      199.84      230.72     53.99 o 
   5   8   9      398.93      425.14    100.68 o 
   6   8   9       38.61       65.13     24.94 o 
   7   8   9       36.51       56.56     30.53 o 
   8   8   9       12.65       74.01     57.38 o 
 -28   0  10        9.57       82.42     52.84 o 
 -26   0  10      406.29      350.27     94.34 o 
 -24   0  10        1.48        5.34     21.33 o 
 -22   0  10      139.31       88.07     21.88 o 
 -20   0  10     4220.43     4551.91    136.05 o 
 -18   0  10      909.20     1251.56     91.11 o 
 -16   0  10     2583.92     2568.45     75.21 o 
 -14   0  10    15516.58    17358.75    467.62 o 
 -12   0  10       14.60        8.64     24.94 o 
 -10   0  10    10737.87    12328.34    191.54 o 
  -8   0  10     1509.16     1259.91    109.52 o 
  -6   0  10     1252.17     1117.51     34.20 o 
  -4   0  10     4078.78     3704.06     49.96 o 
  -2   0  10    15699.77    16306.95    229.48 o 
   0   0  10       45.67       17.54     12.08 o 
   2   0  10       15.36       23.70      7.48 o 
   4   0  10     5868.36     6953.65    138.84 o 
   6   0  10       28.69       38.82     17.11 o 
   8   0  10       51.76        4.61     35.70 o 
  10   0  10      752.33      651.71     99.00 o 
  12   0  10      205.99      251.09     33.25 o 
  14   0  10      353.66      283.10     59.52 o 
  16   0  10      149.34      131.32     26.64 o 
  18   0  10      648.47      536.87    168.74 o 
  20   0  10      253.41      164.33    107.29 o 
  22   0  10       42.70       14.24     28.17 o 
 -29   1  10       20.21      -33.08     35.11 o 
 -28   1  10        0.59       18.07     32.52 o 
 -27   1  10        0.93       46.32     34.36 o 
 -26   1  10      206.87      286.46     62.36 o 
 -25   1  10      263.46      230.19     55.09 o 
 -24   1  10      136.44       92.13     23.74 o 
 -23   1  10      263.85      281.56     35.29 o 
 -22   1  10     2518.64     2703.37    146.76 o 
 -21   1  10       48.74       19.09     13.09 o 
 -20   1  10     5820.72     6660.54    153.83 o 
 -19   1  10      311.35      292.65     32.06 o 
 -18   1  10     5748.52     6611.33    101.27 o 
 -17   1  10      261.11      306.96     35.16 o 
 -16   1  10     7576.40     8088.28    118.37 o 
 -15   1  10      236.32      363.83     43.38 o 
 -14   1  10     3104.42     2786.78     74.69 o 
 -13   1  10     1426.27     1471.84     55.29 o 
 -12   1  10     3068.90     2683.44     85.74 o 
 -11   1  10    11941.75    12312.81    134.63 o 
 -10   1  10     1799.18     1576.13     42.25 o 
  -9   1  10      228.07      282.29     32.32 o 
  -8   1  10        2.64       24.13      7.80 o 
  -7   1  10     9540.36     8969.69    100.48 o 
  -6   1  10      582.64      699.26    145.93 o 
  -5   1  10     2125.50     1972.30     28.76 o 
  -4   1  10        6.59        3.75      8.22 o 
  -3   1  10     2361.29     2218.33     27.10 o 
  -2   1  10     3738.94     3612.90     50.94 o 
  -1   1  10     9608.65     9261.40    117.17 o 
   0   1  10    18622.21    18446.04    147.58 o 
   1   1  10      134.08      107.36     10.27 o 
   2   1  10    12721.00    12327.40    191.84 o 
   3   1  10       21.79       11.28      4.70 o 
   4   1  10    25373.89    24297.01    287.15 o 
   5   1  10     4074.40     3881.43     73.12 o 
   6   1  10    12687.62    13059.94    128.43 o 
   7   1  10     1910.03     1808.57     60.39 o 
   8   1  10     6685.32     6235.84    117.26 o 
   9   1  10     2879.68     3030.64     84.08 o 
  10   1  10     1944.82     1949.44     50.70 o 
  11   1  10      417.02      339.95     33.23 o 
  12   1  10      903.52      911.44     47.12 o 
  13   1  10      344.79      362.04     38.00 o 
  14   1  10       24.52       17.06     14.13 o 
  15   1  10      474.91      520.01     62.81 o 
  16   1  10     1774.75     1970.48    135.56 o 
  17   1  10      220.49      217.40     36.55 o 
  18   1  10     1365.52     1301.68    167.55 o 
  19   1  10        6.89      -42.91     53.90 o 
  20   1  10      752.40      709.03    116.14 o 
  21   1  10        4.89       20.29     26.20 o 
  22   1  10      519.32      584.33    103.22 o 
  23   1  10       35.79       57.01     27.77 o 
 -28   2  10       79.48       63.32     43.59 o 
 -27   2  10       31.99        2.36     17.91 o 
 -26   2  10        4.89      -14.49     51.94 o 
 -25   2  10      114.25       79.48     35.33 o 
 -24   2  10      402.76      429.82     70.74 o 
 -23   2  10      935.27     1079.52    148.80 o 
 -22   2  10      818.95      783.65    174.96 o 
 -21   2  10      520.07      528.06     51.59 o 
 -20   2  10      115.97      163.38     26.54 o 
 -19   2  10     2981.47     3326.17     88.15 o 
 -18   2  10     1806.09     2047.77     79.33 o 
 -17   2  10        5.72       29.39     11.98 o 
 -16   2  10      699.17      713.06     49.97 o 
 -15   2  10     1282.92     1565.04     79.22 o 
 -14   2  10     1633.93     1682.14     68.51 o 
 -13   2  10       87.29       65.66     20.33 o 
 -12   2  10       96.03       63.16     16.58 o 
 -11   2  10     4534.90     4940.79     99.64 o 
 -10   2  10     2331.08     2378.64     71.95 o 
  -9   2  10      351.76      382.25     42.47 o 
  -8   2  10    11923.26    12051.90    123.49 o 
  -7   2  10      411.95      482.77     38.87 o 
  -6   2  10     3676.94     3258.50     60.14 o 
  -5   2  10     1201.77     1145.00     39.94 o 
  -4   2  10     8513.16     7646.44     73.78 o 
  -3   2  10     5350.49     5936.53    114.93 o 
  -2   2  10       99.35       74.94     22.55 o 
  -1   2  10      790.53      639.58     52.66 o 
   0   2  10    10045.87    10419.16    148.20 o 
   1   2  10     2573.90     2360.95     21.26 o 
   2   2  10      207.19      309.68     26.42 o 
   3   2  10      473.57      417.60     23.66 o 
   4   2  10     2803.58     2738.68     41.76 o 
   5   2  10     1177.87     1032.29     54.33 o 
   6   2  10       16.00       21.61      9.11 o 
   7   2  10     4780.12     5040.14    112.04 o 
   8   2  10     1599.18     1526.75     52.74 o 
   9   2  10       12.86       24.30      8.68 o 
  10   2  10     2683.08     2927.89     51.48 o 
  11   2  10      381.25      278.27     28.88 o 
  12   2  10      176.87      182.65     20.93 o 
  13   2  10        4.26       17.12     12.03 o 
  14   2  10       41.50       51.87     23.66 o 
  15   2  10      252.05      307.92     34.64 o 
  16   2  10      897.64     1118.39     64.16 o 
  17   2  10        0.31        8.04     16.72 o 
  18   2  10      267.55      215.27     34.39 o 
  19   2  10      194.90      234.09     35.86 o 
  20   2  10       64.49       78.92     38.65 o 
  21   2  10        4.40       11.59     24.39 o 
  22   2  10      341.53      367.13     75.99 o 
 -27   3  10      356.84      375.73     61.77 o 
 -26   3  10       35.29       16.18     20.40 o 
 -25   3  10       40.33       30.69     22.17 o 
 -24   3  10       33.87       41.73     25.82 o 
 -23   3  10      236.09      184.76     42.32 o 
 -22   3  10      340.93      298.71     55.15 o 
 -21   3  10      512.41      577.34     88.85 o 
 -20   3  10      213.77      284.14     48.53 o 
 -19   3  10        2.65       13.33     20.37 o 
 -18   3  10       61.21       62.00     17.82 o 
 -17   3  10       26.41       21.41     23.55 o 
 -16   3  10       28.62       37.38     20.62 o 
 -15   3  10       66.25       60.72     13.43 o 
 -14   3  10      149.42      146.72     20.75 o 
 -13   3  10      447.37      527.12     55.57 o 
 -12   3  10      327.11      331.41     37.25 o 
 -11   3  10     1070.48      994.77     46.32 o 
 -10   3  10      277.39      297.91     32.36 o 
  -9   3  10     5023.26     5023.15     81.87 o 
  -8   3  10       80.87       60.27     13.58 o 
  -7   3  10      352.29      300.72     31.40 o 
  -6   3  10      563.51      623.04     47.33 o 
  -5   3  10     3887.96     4101.96     74.05 o 
  -4   3  10        3.34       -3.73      6.10 o 
  -3   3  10    13491.20    13275.81    123.84 o 
  -2   3  10      485.31      345.57     39.94 o 
  -1   3  10     5320.44     5999.84    113.84 o 
   0   3  10      148.54      147.61     28.77 o 
   1   3  10     4608.84     4780.37     73.13 o 
   2   3  10      134.60      123.57     13.84 o 
   3   3  10     1753.09     1733.66     48.50 o 
   4   3  10       22.29       26.29      7.58 o 
   5   3  10      502.31      470.55     36.71 o 
   6   3  10     2445.55     2430.98     74.64 o 
   7   3  10       52.82       30.07      7.95 o 
   8   3  10       67.79       81.97     12.64 o 
   9   3  10      152.22      132.47     14.12 o 
  10   3  10      762.14      751.13     54.92 o 
  11   3  10      742.34      790.35     55.56 o 
  12   3  10       20.50       25.52     21.46 o 
  13   3  10     2197.66     2546.52    112.51 o 
  14   3  10      284.79      313.95     47.79 o 
  15   3  10      784.72      821.20     98.86 o 
  16   3  10       20.37       33.05     19.90 o 
  17   3  10      285.58      249.01     42.12 o 
  18   3  10      228.56      106.04     31.44 o 
  19   3  10      156.82      110.28     40.72 o 
  20   3  10      193.15      172.71     32.75 o 
  21   3  10       50.09      108.88     31.11 o 
 -26   4  10       87.63       67.48     21.35 o 
 -25   4  10        5.64       32.48     23.30 o 
 -24   4  10       40.12       55.33     23.13 o 
 -23   4  10       52.61       48.31     20.49 o 
 -22   4  10       38.98       22.02     25.49 o 
 -21   4  10        9.95       34.43     18.61 o 
 -20   4  10      778.82      770.63     93.71 o 
 -19   4  10      272.61      249.64     50.75 o 
 -18   4  10      111.35       65.02     14.29 o 
 -17   4  10       23.06       59.54     28.71 o 
 -16   4  10      501.39      602.01     73.39 o 
 -15   4  10     2380.96     2797.58     85.40 o 
 -14   4  10        7.60       11.17     11.54 o 
 -13   4  10     2162.94     2378.51     70.33 o 
 -12   4  10     1198.77     1422.18     62.44 o 
 -11   4  10      286.29      326.21     39.15 o 
 -10   4  10     2569.90     2983.69    118.24 o 
  -9   4  10     2866.95     3080.59     85.55 o 
  -8   4  10     2203.39     2142.74     81.54 o 
  -7   4  10        4.58        8.19      9.95 o 
  -6   4  10    13459.39    14555.35    203.60 o 
  -5   4  10      980.78      936.24     49.66 o 
  -4   4  10     7032.86     6895.89    112.09 o 
  -3   4  10     1867.19     1935.75     85.71 o 
  -2   4  10     3960.55     3821.18     71.27 o 
  -1   4  10     3516.46     3401.39     86.08 o 
   0   4  10     2164.60     2096.77     69.42 o 
   1   4  10     3933.47     4605.80     73.25 o 
   2   4  10      950.88      921.49     40.40 o 
   3   4  10      875.86      875.61     46.29 o 
   4   4  10     1070.07     1012.56     58.11 o 
   5   4  10      637.17      634.85     54.02 o 
   6   4  10     2175.07     2121.21     54.88 o 
   7   4  10       27.13       28.80     12.25 o 
   8   4  10     2160.73     2227.56     72.78 o 
   9   4  10        4.14        9.56     10.68 o 
  10   4  10       21.95       17.64     11.40 o 
  11   4  10      212.56      156.64     36.28 o 
  12   4  10      714.58      866.36    113.18 o 
  13   4  10        8.98       14.38     20.51 o 
  14   4  10     1337.27     1656.58    130.73 o 
  15   4  10       50.03       39.56     22.32 o 
  16   4  10      420.08      486.31     56.62 o 
  17   4  10       85.73       74.79     21.13 o 
  18   4  10      517.35      495.65     67.72 o 
  19   4  10      228.07      254.16     42.88 o 
  20   4  10      659.65      763.34    112.53 o 
 -24   5  10       16.15        1.42     22.18 o 
 -23   5  10      153.51      164.70     37.46 o 
 -22   5  10       47.81       23.17     25.72 o 
 -21   5  10      196.64      162.41     37.60 o 
 -20   5  10       92.10       73.96     26.37 o 
 -19   5  10      404.50      357.50     47.16 o 
 -18   5  10        0.15        8.47     29.31 o 
 -17   5  10       35.95       57.22     21.27 o 
 -16   5  10      106.15      100.77     20.88 o 
 -15   5  10      127.53      120.15     21.70 o 
 -14   5  10        0.20       10.33     18.64 o 
 -13   5  10      103.53      109.03     20.21 o 
 -12   5  10       30.74       40.42     12.26 o 
 -11   5  10      183.23      153.79     24.59 o 
 -10   5  10        2.99       15.38     19.11 o 
  -9   5  10       90.73       50.53     13.03 o 
  -8   5  10      513.54      564.27     57.04 o 
  -7   5  10      615.35      668.95     69.88 o 
  -6   5  10       14.28       33.55     12.22 o 
  -5   5  10      359.61      325.92     32.68 o 
  -4   5  10       53.31       34.32     11.34 o 
  -3   5  10      143.33      119.26     23.36 o 
  -2   5  10      851.47      827.74     62.55 o 
  -1   5  10       42.10       19.29      9.57 o 
   0   5  10       94.55       83.06     20.35 o 
   1   5  10      248.01      227.13     24.57 o 
   2   5  10        3.96       35.18     42.93 o 
   3   5  10       46.55       36.27     13.69 o 
   4   5  10       41.01       23.11     15.01 o 
   5   5  10        4.40       26.47     12.46 o 
   6   5  10      735.77      644.02     72.26 o 
   7   5  10        1.52       18.43      7.20 o 
   8   5  10      283.74      261.08     39.73 o 
   9   5  10      131.92      150.59     27.72 o 
  10   5  10        7.16       52.00     20.49 o 
  11   5  10      125.92       53.07     29.27 o 
  12   5  10       94.21       82.04     17.09 o 
  13   5  10       29.82       23.75     17.72 o 
  14   5  10       47.15       60.23     27.15 o 
  15   5  10       91.93       83.25     30.44 o 
  16   5  10       55.60       49.72     72.52 o 
  17   5  10        2.65       13.59     31.17 o 
  18   5  10       80.97       81.93     26.16 o 
 -22   6  10        0.01       26.18     18.32 o 
 -21   6  10      312.78      270.67     97.07 o 
 -20   6  10        0.06        5.89     35.25 o 
 -19   6  10      275.52      340.16     48.17 o 
 -18   6  10       23.88       19.59     16.07 o 
 -17   6  10     1236.50     1185.07    147.50 o 
 -16   6  10       24.46       10.30     12.41 o 
 -15   6  10     1231.17     1457.71     96.64 o 
 -14   6  10       16.79       30.87     17.88 o 
 -13   6  10     1197.50     1340.42     92.25 o 
 -12   6  10       24.72       20.81     18.20 o 
 -11   6  10     1794.56     2143.49     96.45 o 
 -10   6  10      128.12       98.02     18.48 o 
  -9   6  10     1266.54     1231.60    109.39 o 
  -8   6  10        0.84       27.60     22.09 o 
  -7   6  10       94.36       83.24     19.78 o 
  -6   6  10      100.05       94.66     62.17 o 
  -5   6  10       94.14       72.66     15.73 o 
  -4   6  10      176.72      115.69     31.77 o 
  -3   6  10     1087.60     1121.14    108.06 o 
  -2   6  10      181.70      160.46     27.98 o 
  -1   6  10     1739.00     1881.79     70.89 o 
   0   6  10       53.74       43.73     11.86 o 
   1   6  10      751.42      599.45    122.63 o 
   2   6  10      112.81       81.20     14.47 o 
   3   6  10     2592.26     3209.90    111.18 o 
   4   6  10      110.32      155.14     37.28 o 
   5   6  10     3380.50     3849.24    124.94 o 
   6   6  10        6.48       34.61     27.02 o 
   7   6  10      761.29      839.43    139.43 o 
   8   6  10       15.77       25.60     36.51 o 
   9   6  10      157.92      104.51     59.44 o 
  10   6  10        2.26       16.71     55.18 o 
  11   6  10       62.14       30.14     34.67 o 
  12   6  10       73.18       80.41     21.59 o 
  13   6  10      440.65      475.81     67.21 o 
  14   6  10        6.64        2.06     53.61 o 
  15   6  10       37.86       70.38     26.59 o 
  16   6  10        5.49       95.57     37.00 o 
 -18   7  10      146.56      124.67     59.81 o 
 -17   7  10       14.01       34.60     16.66 o 
 -16   7  10        5.64       29.07     23.32 o 
 -15   7  10        0.75       13.71     20.42 o 
 -14   7  10      480.46      531.66     65.75 o 
 -13   7  10       70.86       79.70     24.37 o 
 -12   7  10      141.23       87.99     17.65 o 
 -11   7  10      101.58       67.44     11.99 o 
 -10   7  10        8.61       28.59     14.99 o 
  -9   7  10      154.40      131.01     32.80 o 
  -8   7  10      112.69       39.74     23.47 o 
  -7   7  10      235.84      241.11     64.49 o 
  -6   7  10      213.04      190.01     40.15 o 
  -5   7  10      737.14      649.34     78.18 o 
  -4   7  10      175.48      144.11     34.59 o 
  -3   7  10      174.76      142.39     39.91 o 
  -2   7  10      237.59      266.18     45.04 o 
  -1   7  10       31.08       59.21     14.64 o 
   0   7  10      831.33      994.12    153.50 o 
   1   7  10        8.07       58.98     16.96 o 
   2   7  10      353.35      364.72     66.80 o 
   3   7  10       35.47       26.55     16.94 o 
   4   7  10       20.53       28.06     16.05 o 
   5   7  10      119.94       42.85     18.07 o 
   6   7  10      433.43      444.16     85.99 o 
   7   7  10      341.28      361.49     58.87 o 
   8   7  10      141.44       71.81     19.84 o 
   9   7  10        1.25       30.18     43.16 o 
  10   7  10       92.11      139.02     36.70 o 
  11   7  10      147.18      116.56     31.18 o 
  12   7  10      111.71       81.97     26.39 o 
 -13   8  10       64.36       49.99     30.01 o 
 -12   8  10      162.50      184.11     59.56 o 
 -11   8  10       58.88       41.34     43.44 o 
 -10   8  10       11.37        2.87     13.54 o 
  -9   8  10      157.47      168.23     47.98 o 
  -8   8  10      174.01      169.55     37.77 o 
  -7   8  10      123.81       88.12     25.32 o 
  -6   8  10      390.14      446.84     69.47 o 
  -5   8  10       84.74       77.18     28.49 o 
  -4   8  10       87.64       49.34     25.09 o 
  -3   8  10        2.32       16.97     19.47 o 
  -2   8  10      127.41       79.47     30.33 o 
  -1   8  10        6.21      -25.16     25.16 o 
   0   8  10      337.24      284.47     48.27 o 
   1   8  10        5.76        7.43     16.24 o 
   2   8  10       54.94       14.34     26.73 o 
   3   8  10       14.51       10.16     19.92 o 
   4   8  10       21.51       -2.73     79.89 o 
   5   8  10      154.57       37.39     64.73 o 
   6   8  10       21.08       33.64     34.34 o 
   7   8  10        1.90        7.96     67.50 o 
 -29   0  11       37.25       23.47     34.89 o 
 -27   0  11       47.58       21.63     32.08 o 
 -25   0  11      426.49      576.69    149.67 o 
 -23   0  11        7.89       48.79     43.20 o 
 -21   0  11       14.00       25.26     15.47 o 
 -19   0  11        4.39       21.14     15.42 o 
 -17   0  11     1295.91     1341.38    119.24 o 
 -15   0  11       33.55       11.99     34.11 o 
 -13   0  11      911.90     1077.94    135.79 o 
 -11   0  11      166.21      252.85     42.56 o 
  -9   0  11     1675.41     1711.99    113.00 o 
  -7   0  11    19899.55    20903.69    255.25 o 
  -5   0  11     1040.76     1308.51     45.63 o 
  -3   0  11      415.75      507.99     41.53 o 
  -1   0  11     1436.89     1136.16     44.53 o 
   1   0  11     1104.48     1203.08     41.96 o 
   3   0  11      493.31      466.48     32.05 o 
   5   0  11     1299.10     1324.08     61.72 o 
   7   0  11      770.38      797.84     61.65 o 
   9   0  11     1217.64     1309.50     79.32 o 
  11   0  11      497.45      456.44     57.09 o 
  13   0  11      293.44      265.95     34.19 o 
  15   0  11     1321.24     1324.10     97.07 o 
  17   0  11      355.65      366.47     94.51 o 
  19   0  11      296.75      301.63     91.69 o 
  21   0  11      457.72      507.40    115.93 o 
 -29   1  11      415.75      484.01     95.91 o 
 -28   1  11        7.64       51.66     17.45 o 
 -27   1  11     1042.73     1045.68    176.93 o 
 -26   1  11        2.68      -26.08     33.30 o 
 -25   1  11     1229.30     1020.67    143.62 o 
 -24   1  11     1803.56     1905.64    174.09 o 
 -23   1  11     1023.98     1065.58    124.49 o 
 -22   1  11      328.43      337.78     40.04 o 
 -21   1  11      404.32      380.00     43.40 o 
 -20   1  11        6.04       18.95     13.77 o 
 -19   1  11        4.62       12.65     18.35 o 
 -18   1  11     3805.32     4499.48     77.91 o 
 -17   1  11       72.81       45.00     18.14 o 
 -16   1  11     1344.84     1355.93     87.27 o 
 -15   1  11      869.99     1004.94     68.69 o 
 -14   1  11      132.03      118.98     32.82 o 
 -13   1  11     1851.55     1865.92     66.55 o 
 -12   1  11     5651.23     5665.90    113.63 o 
 -11   1  11      117.02       70.97     19.83 o 
 -10   1  11      361.49      210.17     22.65 o 
  -9   1  11    16569.25    15527.80    146.85 o 
  -8   1  11      967.60      940.92     42.93 o 
  -7   1  11     2642.94     2187.26     39.73 o 
  -6   1  11      278.32      239.10     22.65 o 
  -5   1  11     1645.12     1472.09     29.88 o 
  -4   1  11      360.02      455.43     33.98 o 
  -3   1  11    31017.67    31746.33    310.88 o 
  -2   1  11      503.85      535.62     34.87 o 
  -1   1  11    15592.09    16018.51    131.37 o 
   0   1  11    10858.40    10688.68    106.57 o 
   1   1  11     4462.44     4392.12     73.48 o 
   2   1  11     1451.53     1251.40     56.49 o 
   3   1  11      322.07      317.71     30.81 o 
   4   1  11     5299.77     5260.49    129.94 o 
   5   1  11     4021.63     4259.18     80.63 o 
   6   1  11     3635.75     3201.05     80.17 o 
   7   1  11     2723.97     2874.58     64.26 o 
   8   1  11      708.89      624.44     40.91 o 
   9   1  11     6441.47     6764.01    116.69 o 
  10   1  11       12.82        4.61     10.36 o 
  11   1  11     9252.15    10101.74    141.42 o 
  12   1  11     1327.50     1498.43    120.30 o 
  13   1  11     5094.08     5543.89    101.48 o 
  14   1  11       65.40       52.89      9.79 o 
  15   1  11      954.61     1085.20     81.94 o 
  16   1  11      648.36      629.03     76.77 o 
  17   1  11      253.54      393.31     48.22 o 
  18   1  11      186.42      147.22     40.91 o 
  19   1  11      496.77      460.71     92.55 o 
  20   1  11       52.49       85.28     25.04 o 
  21   1  11      479.29      493.78    107.49 o 
  22   1  11      363.02      461.58     88.95 o 
 -28   2  11       30.99       33.57     42.64 o 
 -27   2  11       80.42       66.05     18.49 o 
 -26   2  11      181.94      188.90     62.92 o 
 -25   2  11      454.00      511.36     78.88 o 
 -24   2  11       28.09       43.33     20.86 o 
 -23   2  11       65.22       39.83     15.86 o 
 -22   2  11       25.38       31.52     14.67 o 
 -21   2  11      624.14      558.83     56.66 o 
 -20   2  11      545.53      500.34     70.39 o 
 -19   2  11      511.15      537.71     58.69 o 
 -18   2  11        4.14       -5.37     12.23 o 
 -17   2  11     1326.58     1587.70     92.99 o 
 -16   2  11     1972.95     2211.80     88.13 o 
 -15   2  11      196.46      173.63     30.78 o 
 -14   2  11       59.18       33.40     18.52 o 
 -13   2  11      220.21      198.47     40.40 o 
 -12   2  11      434.75      438.34     48.57 o 
 -11   2  11     2059.46     1947.50     64.77 o 
 -10   2  11     2580.05     2810.38     47.27 o 
  -9   2  11     3689.18     3693.16     72.58 o 
  -8   2  11       40.83       40.83     10.06 o 
  -7   2  11      478.20      467.74     29.47 o 
  -6   2  11     2284.42     2035.46     35.46 o 
  -5   2  11     1535.44     1623.02     61.78 o 
  -4   2  11     4222.11     4164.91     60.81 o 
  -3   2  11      294.09      264.50     39.11 o 
  -2   2  11        5.54       44.43     18.89 o 
  -1   2  11     3472.11     3064.63     94.63 o 
   0   2  11     6310.73     6572.29    140.29 o 
   1   2  11      237.84      184.32     23.19 o 
   2   2  11      115.59       80.09      7.19 o 
   3   2  11     5403.48     5485.15     79.42 o 
   4   2  11      462.54      422.59     34.65 o 
   5   2  11     9795.96     9632.82    182.20 o 
   6   2  11      501.40      427.43     34.89 o 
   7   2  11     1147.42     1102.11     62.86 o 
   8   2  11     1266.62     1421.12     63.80 o 
   9   2  11     3222.15     3241.99     62.17 o 
  10   2  11      642.84      552.02     44.16 o 
  11   2  11     1088.26     1139.44     51.36 o 
  12   2  11       94.00       53.67     12.58 o 
  13   2  11      401.93      379.51     44.91 o 
  14   2  11        0.75      -18.07     27.50 o 
  15   2  11      242.64      224.97     44.47 o 
  16   2  11      330.10      327.86     53.12 o 
  17   2  11      714.40      750.55     89.59 o 
  18   2  11      363.17      339.54     49.90 o 
  19   2  11      589.65      493.78     71.15 o 
  20   2  11       82.97       25.07     21.35 o 
  21   2  11      192.29      177.01     97.89 o 
  22   2  11      104.05       58.14     18.55 o 
 -27   3  11       53.34       47.47     25.06 o 
 -26   3  11      170.27      149.30     44.39 o 
 -25   3  11       12.09        4.87     22.53 o 
 -24   3  11       30.91       33.98     19.14 o 
 -23   3  11        1.39       -1.76     14.25 o 
 -22   3  11      555.30      566.23     81.38 o 
 -21   3  11       56.99       32.61     32.92 o 
 -20   3  11     1462.86     1580.79     74.53 o 
 -19   3  11       64.89       68.39     59.20 o 
 -18   3  11       21.96      -10.26     13.62 o 
 -17   3  11      201.44      134.73     19.35 o 
 -16   3  11     1396.04     1469.46     98.22 o 
 -15   3  11      141.31       89.14     28.72 o 
 -14   3  11      831.87      838.11     67.39 o 
 -13   3  11      226.58      254.58     34.65 o 
 -12   3  11       46.06       46.90     11.96 o 
 -11   3  11       40.09       51.17     13.64 o 
 -10   3  11      848.33      864.61     74.70 o 
  -9   3  11     1188.36     1254.83     50.85 o 
  -8   3  11     1438.84     1321.26     79.13 o 
  -7   3  11      455.70      497.57     51.07 o 
  -6   3  11     1976.32     2147.30     45.42 o 
  -5   3  11      160.04      151.56     29.97 o 
  -4   3  11      162.82      225.49     21.03 o 
  -3   3  11     1051.08     1198.33     72.81 o 
  -2   3  11       12.43       50.48     16.20 o 
  -1   3  11        0.79      -16.87     19.40 o 
   0   3  11     3763.90     3857.23     92.16 o 
   1   3  11      729.28      706.32     88.14 o 
   2   3  11     3944.81     4016.25     95.76 o 
   3   3  11     1072.15     1131.77     37.63 o 
   4   3  11     7127.35     6989.94     98.91 o 
   5   3  11      444.53      437.30     39.73 o 
   6   3  11     1574.47     1494.98     45.07 o 
   7   3  11      300.35      306.35     32.25 o 
   8   3  11     1344.52     1181.32     62.20 o 
   9   3  11     1607.12     1607.32     51.98 o 
  10   3  11     5245.35     5495.88    151.53 o 
  11   3  11       25.17       33.38      8.06 o 
  12   3  11      363.47      408.03     46.63 o 
  13   3  11       80.07       52.00     15.42 o 
  14   3  11       78.78       76.88     20.33 o 
  15   3  11        0.55       25.92     23.46 o 
  16   3  11       79.74       27.24     22.09 o 
  17   3  11        3.45       25.25     11.26 o 
  18   3  11       97.87       66.79     33.75 o 
  19   3  11       35.38       42.25     29.09 o 
  20   3  11        2.04      -20.01     47.34 o 
  21   3  11       78.14       31.96     14.46 o 
 -26   4  11      221.46      207.15     29.66 o 
 -25   4  11        2.65        4.41     20.95 o 
 -24   4  11      537.47      484.16     82.01 o 
 -23   4  11      667.92      639.91     91.89 o 
 -22   4  11       70.86       49.81     17.51 o 
 -21   4  11      455.40      461.23     74.54 o 
 -20   4  11      591.45      747.36    114.49 o 
 -19   4  11     2097.29     2461.17    104.64 o 
 -18   4  11       12.03       28.55     11.82 o 
 -17   4  11      792.96      913.83    102.05 o 
 -16   4  11      163.89      169.63     23.00 o 
 -15   4  11       93.33       51.42     12.54 o 
 -14   4  11        3.95       -4.15     24.30 o 
 -13   4  11     1923.27     2190.33     72.64 o 
 -12   4  11      102.70       81.87     19.32 o 
 -11   4  11      302.96      319.72     51.26 o 
 -10   4  11      512.04      493.45     66.50 o 
  -9   4  11       98.83       55.20     14.38 o 
  -8   4  11      429.80      369.31     39.06 o 
  -7   4  11     2001.86     1843.74     74.44 o 
  -6   4  11     5476.56     5621.96     88.37 o 
  -5   4  11      121.29      184.84     19.93 o 
  -4   4  11     1844.77     1826.25     40.57 o 
  -3   4  11       19.74       41.57     15.24 o 
  -2   4  11      376.67      350.57     29.67 o 
  -1   4  11      144.38      127.19     13.10 o 
   0   4  11     1426.15     1342.82     59.96 o 
   1   4  11     6441.84     6201.42    106.31 o 
   2   4  11      177.60      139.84     15.38 o 
   3   4  11    11912.25    12879.53    182.66 o 
   4   4  11       27.65       15.34      5.53 o 
   5   4  11      369.32      320.38     32.92 o 
   6   4  11      399.34      294.73     34.79 o 
   7   4  11     6147.00     7041.10     97.87 o 
   8   4  11     1009.57     1137.04     64.75 o 
   9   4  11     6385.36     7215.49    134.04 o 
  10   4  11     1141.20     1222.81     77.61 o 
  11   4  11        8.39      -10.05     18.47 o 
  12   4  11     1366.59     1832.04    166.52 o 
  13   4  11       50.00       47.82     15.86 o 
  14   4  11      712.12      827.90    112.82 o 
  15   4  11      118.00      117.28     26.02 o 
  16   4  11       30.35       55.64     15.97 o 
  17   4  11       43.49       24.36     15.04 o 
  18   4  11      173.58      123.39     37.32 o 
  19   4  11      169.60      161.62     40.11 o 
 -24   5  11       27.65       40.09     22.21 o 
 -23   5  11        0.70       25.06     25.54 o 
 -22   5  11       28.90       65.84     15.79 o 
 -21   5  11       54.16       55.41     24.81 o 
 -20   5  11      134.18      120.39     28.81 o 
 -19   5  11       27.66        1.60     19.55 o 
 -18   5  11      207.14      162.17     32.43 o 
 -17   5  11        1.17       25.84      9.93 o 
 -16   5  11       52.46       60.03     15.83 o 
 -15   5  11      259.85      271.73     52.40 o 
 -14   5  11      485.01      524.41     65.85 o 
 -13   5  11      133.61       76.25     16.84 o 
 -12   5  11      452.12      449.02     67.04 o 
 -11   5  11      286.08      341.15     46.67 o 
 -10   5  11      131.24       71.53     16.32 o 
  -9   5  11      120.50       91.54     20.55 o 
  -8   5  11       44.10       45.47     16.92 o 
  -7   5  11       12.52       17.86     16.80 o 
  -6   5  11        3.90        1.25     17.27 o 
  -5   5  11       51.36       35.30      9.21 o 
  -4   5  11      121.07      105.42     13.12 o 
  -3   5  11        1.27        4.91      6.41 o 
  -2   5  11       84.02       71.80     11.15 o 
  -1   5  11      532.19      357.89     44.36 o 
   0   5  11       70.82       49.22     17.25 o 
   1   5  11      877.32      784.49     75.58 o 
   2   5  11       12.24       17.25      8.51 o 
   3   5  11       45.72       29.01     19.01 o 
   4   5  11        9.05       -1.83     19.14 o 
   5   5  11      311.74      252.87     82.41 o 
   6   5  11      187.03      188.17     25.68 o 
   7   5  11     1332.41     1336.98     88.51 o 
   8   5  11      106.47       86.69     16.05 o 
   9   5  11       75.94       37.65      8.27 o 
  10   5  11        7.18       14.48     13.59 o 
  11   5  11       15.59       28.00     30.18 o 
  12   5  11      163.68      133.49     40.73 o 
  13   5  11       62.70       79.31     23.52 o 
  14   5  11      205.26      200.07     43.90 o 
  15   5  11       33.11       -4.24     36.15 o 
  16   5  11      202.36      183.82     54.99 o 
  17   5  11        0.40       60.19     33.62 o 
  18   5  11      108.70       53.27     61.34 o 
 -21   6  11        3.62       31.21     17.98 o 
 -20   6  11      112.62       64.26     16.11 o 
 -19   6  11        1.03       10.27     19.26 o 
 -18   6  11       35.79       47.40     21.98 o 
 -17   6  11       48.51       47.89     21.11 o 
 -16   6  11       28.75       30.08     17.84 o 
 -15   6  11       95.84       92.74     15.11 o 
 -14   6  11       15.37       51.04     14.90 o 
 -13   6  11      164.56      124.11     21.88 o 
 -12   6  11       64.45       50.63     14.91 o 
 -11   6  11        6.21      -11.95     17.14 o 
 -10   6  11      496.50      563.86     66.34 o 
  -9   6  11      115.07      106.21     19.16 o 
  -8   6  11     2175.38     2341.04     97.45 o 
  -7   6  11      374.67      346.51     54.75 o 
  -6   6  11     1903.19     2030.61     99.27 o 
  -5   6  11      124.48       90.57     24.31 o 
  -4   6  11     2703.86     3238.22     80.03 o 
  -3   6  11      477.86      484.16     70.10 o 
  -2   6  11     2235.67     2838.44    120.61 o 
  -1   6  11      146.95      113.97     30.34 o 
   0   6  11     1386.71     1531.57     77.56 o 
   1   6  11        9.50       -4.50     39.16 o 
   2   6  11     1063.47     1167.93    156.40 o 
   3   6  11       14.91       52.77     23.49 o 
   4   6  11       49.04       41.46     17.84 o 
   5   6  11      277.69      289.30     51.16 o 
   6   6  11        6.84       51.25     22.56 o 
   7   6  11        0.89       22.75     46.81 o 
   8   6  11        6.65       38.25     24.24 o 
   9   6  11      282.40      231.61     69.53 o 
  10   6  11     1599.02     1843.23    413.52 o 
  11   6  11      178.60       44.34     50.78 o 
  12   6  11     1242.88     1334.30    260.82 o 
  13   6  11       14.18       16.24     65.16 o 
  14   6  11      234.26      305.83    156.22 o 
  15   6  11      226.82      147.42     54.95 o 
 -18   7  11       14.04       80.09     30.91 o 
 -17   7  11        0.40       42.25     37.00 o 
 -16   7  11       17.57       13.56     29.08 o 
 -15   7  11       11.98       44.56     26.69 o 
 -14   7  11      138.09      187.00     50.94 o 
 -13   7  11       56.31        9.22     41.03 o 
 -12   7  11       43.42       66.40     20.25 o 
 -11   7  11      634.23      710.97     92.57 o 
 -10   7  11       17.26       34.44     15.39 o 
  -9   7  11       54.35       73.22     14.91 o 
  -8   7  11      291.50      328.90     40.16 o 
  -7   7  11       60.37       66.75     21.69 o 
  -6   7  11       30.00      -14.97     20.65 o 
  -5   7  11      766.51      719.79     99.27 o 
  -4   7  11       33.76       -7.42     29.65 o 
  -3   7  11        5.67       20.46     18.66 o 
  -2   7  11        2.43       13.75     26.90 o 
  -1   7  11      261.87      271.11     37.50 o 
   0   7  11       38.58       37.20     28.15 o 
   1   7  11      103.08      115.27     23.29 o 
   2   7  11      370.58      309.45     67.22 o 
   3   7  11        4.29       50.16     25.77 o 
   4   7  11      596.81      610.79     99.22 o 
   5   7  11        3.98       27.36     25.31 o 
   6   7  11      243.78      322.01     59.74 o 
   7   7  11      280.80      155.56     47.82 o 
   8   7  11       43.52       38.48     68.99 o 
   9   7  11       19.66       72.16     21.40 o 
  10   7  11       29.35       71.59     35.09 o 
  11   7  11        3.45       -0.61     17.88 o 
 -12   8  11       18.25       12.00     32.18 o 
 -11   8  11      349.49      287.86     55.99 o 
 -10   8  11       99.73       66.32     21.16 o 
  -9   8  11       38.61       46.75     19.77 o 
  -8   8  11       51.29       15.47     36.04 o 
  -7   8  11        0.88        6.87     14.66 o 
  -6   8  11       39.50       18.95     20.71 o 
  -5   8  11        1.72       28.99     40.26 o 
  -4   8  11        9.31       37.02     24.22 o 
  -3   8  11      287.07      250.18     45.24 o 
  -2   8  11      151.40      217.26     40.66 o 
  -1   8  11      261.29      313.85     52.55 o 
   0   8  11      306.34      286.51    103.66 o 
   1   8  11       61.20       33.13     20.42 o 
   2   8  11        0.95      -19.29     19.29 o 
   3   8  11       12.14       27.99     26.04 o 
   4   8  11       34.15       14.47     35.26 o 
   5   8  11       91.50       96.39     34.90 o 
   6   8  11        2.62      -26.92     36.93 o 
 -28   0  12       94.79       18.57     33.79 o 
 -26   0  12      185.26      251.38     74.69 o 
 -24   0  12      759.99      668.02    116.22 o 
 -22   0  12      798.28      711.56    113.57 o 
 -20   0  12     1155.14     1112.43    181.81 o 
 -18   0  12     5756.59     6286.75    123.96 o 
 -16   0  12       90.48      167.30     50.34 o 
 -14   0  12     1971.62     2410.37     91.27 o 
 -12   0  12     3438.43     3775.96    122.24 o 
 -10   0  12     1215.68     1324.46     54.25 o 
  -8   0  12     6483.86     6171.16    115.24 o 
  -6   0  12     2895.07     3123.41     67.17 o 
  -4   0  12      634.74      525.81     50.38 o 
  -2   0  12        0.43       11.78      9.22 o 
   0   0  12      573.64      521.35     30.93 o 
   2   0  12     2067.90     2262.43    129.72 o 
   4   0  12     9547.20    10534.46    164.84 o 
   6   0  12      640.00      583.32     93.01 o 
   8   0  12       23.92        8.62     19.97 o 
  10   0  12     1415.65     1449.15     83.08 o 
  12   0  12     2020.28     2000.17     94.32 o 
  14   0  12     1351.16     1580.56    163.30 o 
  16   0  12      546.83      526.32    111.28 o 
  18   0  12       15.20      -37.79     37.79 o 
  20   0  12      498.82      447.82    130.62 o 
  22   0  12       46.56       27.98     30.99 o 
 -29   1  12      635.06      622.04    129.26 o 
 -28   1  12       40.72      -19.28     38.17 o 
 -27   1  12       18.28       84.19     32.87 o 
 -26   1  12       23.82       24.87     15.79 o 
 -25   1  12      208.36      156.80     28.40 o 
 -24   1  12      218.42      200.56     32.83 o 
 -23   1  12      437.37      501.11     54.58 o 
 -22   1  12      333.42      284.55     37.60 o 
 -21   1  12        1.49        4.41     16.22 o 
 -20   1  12      347.74      427.22     51.46 o 
 -19   1  12      207.30      180.24     30.09 o 
 -18   1  12     1164.98     1262.27    122.39 o 
 -17   1  12      168.21      177.19     33.28 o 
 -16   1  12     1103.16     1242.36     55.78 o 
 -15   1  12      152.97      158.96     38.63 o 
 -14   1  12     4987.34     5275.15    151.63 o 
 -13   1  12      992.19     1051.14     68.87 o 
 -12   1  12     2259.14     2316.45     54.64 o 
 -11   1  12     3934.80     4050.95     92.47 o 
 -10   1  12      672.33      612.37     61.94 o 
  -9   1  12     6876.37     7305.45     93.94 o 
  -8   1  12     4200.31     4298.56     71.11 o 
  -7   1  12      136.99      159.93     19.33 o 
  -6   1  12     2010.47     2068.76     48.92 o 
  -5   1  12    14592.28    14696.85    132.67 o 
  -4   1  12      488.65      411.17     47.73 o 
  -3   1  12    11301.29    11948.06    124.10 o 
  -2   1  12     3623.46     3220.22     51.56 o 
  -1   1  12      458.13      342.99     30.03 o 
   0   1  12    11202.91    11501.49    109.86 o 
   1   1  12     8460.41     8993.45    102.49 o 
   2   1  12    15354.49    16284.25    192.35 o 
   3   1  12      114.18       97.07     12.53 o 
   4   1  12    16348.56    17226.55    257.04 o 
   5   1  12     3405.65     3532.94    100.38 o 
   6   1  12     8201.24     8112.47    133.97 o 
   7   1  12      686.66      730.51     72.09 o 
   8   1  12     2314.17     2611.98     51.39 o 
   9   1  12     1699.96     1734.75     63.15 o 
  10   1  12     2056.54     2116.86     60.41 o 
  11   1  12      875.50      764.33     53.61 o 
  12   1  12       32.31       25.18     11.82 o 
  13   1  12      721.57      690.81     66.86 o 
  14   1  12      106.81       91.38     14.50 o 
  15   1  12      191.16      203.08     30.42 o 
  16   1  12       23.30       31.00     23.30 o 
  17   1  12       61.72       56.41     15.04 o 
  18   1  12       74.54       45.30     34.67 o 
  19   1  12       75.71      116.22     71.69 o 
  20   1  12      126.54      167.29     60.48 o 
  21   1  12       24.92       11.40     34.30 o 
  22   1  12      132.21       99.57     22.49 o 
 -28   2  12      173.02      142.60     80.08 o 
 -27   2  12       71.49       18.50     25.88 o 
 -26   2  12      186.02      127.40     31.00 o 
 -25   2  12      114.51       59.87     15.98 o 
 -24   2  12       80.47       66.78     16.03 o 
 -23   2  12       40.64       57.12     19.73 o 
 -22   2  12     2176.95     2463.02     74.14 o 
 -21   2  12     1305.16     1479.83     80.72 o 
 -20   2  12      718.70      698.60     86.14 o 
 -19   2  12      228.78      192.14     27.41 o 
 -18   2  12       27.39        4.19     12.36 o 
 -17   2  12      960.07     1163.07     82.82 o 
 -16   2  12     3976.53     4596.96     94.79 o 
 -15   2  12        3.20       37.97     15.95 o 
 -14   2  12        6.55       28.42     11.30 o 
 -13   2  12        5.48       14.14     10.58 o 
 -12   2  12     6494.13     6624.57    112.35 o 
 -11   2  12      388.63      293.29     45.37 o 
 -10   2  12     1537.55     1631.94     50.50 o 
  -9   2  12     1110.07     1224.33     36.27 o 
  -8   2  12     9330.24     9889.96     95.97 o 
  -7   2  12      362.83      423.40     39.13 o 
  -6   2  12     7681.49     7704.63    120.26 o 
  -5   2  12        0.50        7.59      9.31 o 
  -4   2  12     6340.40     6189.92    124.67 o 
  -3   2  12     1200.36     1337.95     76.93 o 
  -2   2  12     9403.84     9511.33    170.39 o 
  -1   2  12      197.23      148.71     39.94 o 
   0   2  12      361.47      336.96     55.57 o 
   1   2  12      605.69      764.85     18.61 o 
   2   2  12      353.54      472.10     34.91 o 
   3   2  12     1971.24     1947.91     45.56 o 
   4   2  12     1554.30     1548.84     46.84 o 
   5   2  12     3804.05     4139.14    101.68 o 
   6   2  12     3807.26     3863.96     95.89 o 
   7   2  12      543.03      425.68     48.43 o 
   8   2  12      228.03      196.35     24.20 o 
   9   2  12     1383.05     1392.66     79.37 o 
  10   2  12       18.47       23.94     10.44 o 
  11   2  12       52.33       23.90     12.29 o 
  12   2  12     2900.24     3299.70     77.62 o 
  13   2  12      402.88      343.75     40.79 o 
  14   2  12      122.72      139.80     30.16 o 
  15   2  12       22.55       50.24     14.17 o 
  16   2  12      519.41      563.42     88.93 o 
  17   2  12      285.16      248.54     34.22 o 
  18   2  12     1247.34     1463.75    131.35 o 
  19   2  12      279.86      263.71     52.93 o 
  20   2  12       34.92       43.56     25.72 o 
  21   2  12        1.90        8.44     20.53 o 
 -27   3  12       52.44       50.00     26.29 o 
 -26   3  12        0.14       30.00     25.80 o 
 -25   3  12      411.49      437.00     57.60 o 
 -24   3  12        7.86        8.94     21.59 o 
 -23   3  12      121.32       92.58     28.26 o 
 -22   3  12       32.24       71.63     16.90 o 
 -21   3  12       60.81       66.23     21.60 o 
 -20   3  12      117.20      156.97     24.60 o 
 -19   3  12        1.25       49.69     13.06 o 
 -18   3  12       72.49       25.30     13.31 o 
 -17   3  12        1.78       15.64     17.10 o 
 -16   3  12      257.99      164.72     28.20 o 
 -15   3  12      379.21      406.53     44.91 o 
 -14   3  12      851.37      863.33     88.82 o 
 -13   3  12     1609.93     1740.12     68.02 o 
 -12   3  12      315.44      364.32     35.94 o 
 -11   3  12       79.84       90.58     19.00 o 
 -10   3  12       51.91       67.79     14.37 o 
  -9   3  12     2861.86     2878.62     56.19 o 
  -8   3  12       68.24       61.60     13.74 o 
  -7   3  12     5909.53     5948.57     83.86 o 
  -6   3  12       25.49       19.11     15.25 o 
  -5   3  12      518.80      427.07     34.11 o 
  -4   3  12     1146.13     1222.42     85.10 o 
  -3   3  12     4432.82     4873.65    119.74 o 
  -2   3  12      130.26       91.51     12.09 o 
  -1   3  12     8874.02     9092.23    169.84 o 
   0   3  12       38.95       38.05     15.71 o 
   1   3  12      929.18      951.97     82.11 o 
   2   3  12     2231.66     2174.67     40.14 o 
   3   3  12      453.68      450.06     34.42 o 
   4   3  12      219.27      234.65     24.40 o 
   5   3  12      177.59      182.49     18.47 o 
   6   3  12      960.96      938.68     58.73 o 
   7   3  12     4036.17     4436.30    144.40 o 
   8   3  12      243.76      204.74     28.26 o 
   9   3  12      371.01      415.23     49.80 o 
  10   3  12      461.66      469.67     54.62 o 
  11   3  12      719.83      717.75     81.85 o 
  12   3  12      157.27      117.79     28.01 o 
  13   3  12      863.73      875.90     63.90 o 
  14   3  12      541.69      598.01     78.64 o 
  15   3  12       40.47       47.51     18.06 o 
  16   3  12      640.93      538.74     78.03 o 
  17   3  12       11.94       14.44     17.54 o 
  18   3  12      129.35       87.16     24.80 o 
  19   3  12       37.42        6.29     16.91 o 
  20   3  12        8.49       11.11     20.40 o 
 -26   4  12       24.12       32.98     16.94 o 
 -25   4  12       61.02       51.47     45.69 o 
 -24   4  12      633.00      564.51     95.95 o 
 -23   4  12       14.43        9.84     21.11 o 
 -22   4  12      156.91      171.72     61.96 o 
 -21   4  12       26.65       43.15     22.46 o 
 -20   4  12       50.81       19.46     18.32 o 
 -19   4  12       68.85       37.80     12.98 o 
 -18   4  12     1136.31     1210.18    105.64 o 
 -17   4  12     1105.92     1159.09    102.83 o 
 -16   4  12       52.51       53.34     16.68 o 
 -15   4  12     1275.11     1258.09     74.66 o 
 -14   4  12     2455.26     2732.44     76.61 o 
 -13   4  12     2450.70     2610.41     67.06 o 
 -12   4  12       20.95       24.47     13.08 o 
 -11   4  12     2380.97     2350.14     83.33 o 
 -10   4  12     2443.73     2459.89     81.15 o 
  -9   4  12      384.40      319.29     43.13 o 
  -8   4  12     7599.66     7785.08    103.88 o 
  -7   4  12      421.78      286.68     28.49 o 
  -6   4  12     4522.02     4779.70     73.35 o 
  -5   4  12      291.80      203.39     36.90 o 
  -4   4  12     6304.17     6446.72    141.43 o 
  -3   4  12     2019.57     1822.19    104.20 o 
  -2   4  12     5376.48     5878.41    109.71 o 
  -1   4  12      724.85      772.17    106.32 o 
   0   4  12     1276.48     1433.86    144.82 o 
   1   4  12     5743.99     5691.14    160.00 o 
   2   4  12     1029.62      967.77     51.87 o 
   3   4  12     1969.60     1993.08     46.48 o 
   4   4  12       62.41       48.32      9.97 o 
   5   4  12      960.52      945.77     60.63 o 
   6   4  12        0.06       41.56     21.76 o 
   7   4  12      569.62      651.98     67.15 o 
   8   4  12      652.75      684.62     71.80 o 
   9   4  12      446.66      499.47     63.25 o 
  10   4  12      843.24      820.64     84.51 o 
  11   4  12        1.23       33.08     14.56 o 
  12   4  12        6.19       13.00     12.97 o 
  13   4  12      126.78      153.42     23.96 o 
  14   4  12      291.14      314.50     56.45 o 
  15   4  12        7.49       22.64     23.18 o 
  16   4  12      253.49      297.65     64.62 o 
  17   4  12       37.32       56.79     50.67 o 
  18   4  12       70.43       70.54     24.79 o 
  19   4  12       71.48       32.56     26.12 o 
 -24   5  12        2.00        5.71     21.89 o 
 -23   5  12       48.15       59.78     19.98 o 
 -22   5  12       27.34       19.43     35.58 o 
 -21   5  12        3.72       19.58     16.49 o 
 -20   5  12        5.63       51.43     20.83 o 
 -19   5  12        1.26       18.46     23.70 o 
 -18   5  12       11.23       18.90     13.60 o 
 -17   5  12        7.52        8.61     13.87 o 
 -16   5  12      292.34      238.21     41.79 o 
 -15   5  12       53.53       38.95     16.82 o 
 -14   5  12       10.39        1.66     17.40 o 
 -13   5  12      218.99      211.99     27.92 o 
 -12   5  12       77.85       48.12     14.47 o 
 -11   5  12      443.76      515.68     60.28 o 
 -10   5  12       86.57       45.98     19.98 o 
  -9   5  12        0.13       38.63     22.15 o 
  -8   5  12       23.53       23.25     14.66 o 
  -7   5  12        0.00       -1.48     17.96 o 
  -6   5  12      461.71      468.42     48.20 o 
  -5   5  12      465.32      524.28     60.54 o 
  -4   5  12      180.41      160.95     20.89 o 
  -3   5  12       41.38       16.96     10.32 o 
  -2   5  12      379.71      434.58     48.10 o 
  -1   5  12      372.68      378.85     42.53 o 
   0   5  12      194.91      152.31     22.91 o 
   1   5  12        4.81       28.41     15.76 o 
   2   5  12       33.20        9.57     21.68 o 
   3   5  12      536.81      540.47     57.29 o 
   4   5  12       57.15       44.74     20.41 o 
   5   5  12     2489.39     2884.65     89.47 o 
   6   5  12        1.32       44.02     14.00 o 
   7   5  12        1.01       -9.74     12.58 o 
   8   5  12      293.76      261.65     35.88 o 
   9   5  12      591.51      609.42    126.81 o 
  10   5  12        6.39       22.98     47.13 o 
  11   5  12      771.44      760.58    117.45 o 
  12   5  12      150.28      216.79     49.91 o 
  13   5  12       78.48       26.42     32.37 o 
  14   5  12      134.06      129.29     32.63 o 
  15   5  12       16.63       16.64     59.54 o 
  16   5  12      118.37       53.12    119.75 o 
  17   5  12        7.66       12.75     23.45 o 
 -21   6  12       30.94       16.39     19.45 o 
 -20   6  12       40.97       50.75     27.58 o 
 -19   6  12      217.96      243.78     29.57 o 
 -18   6  12      126.52       79.64     18.02 o 
 -17   6  12      714.38      735.46     89.57 o 
 -16   6  12       27.18       46.23     25.20 o 
 -15   6  12     1698.05     1883.27    107.75 o 
 -14   6  12       62.14       42.39     21.35 o 
 -13   6  12     1314.65     1642.49     73.20 o 
 -12   6  12       55.83       45.62     17.33 o 
 -11   6  12      586.75      606.43     72.24 o 
 -10   6  12        7.20       15.87     12.05 o 
  -9   6  12     1389.59     1260.13    128.45 o 
  -8   6  12       49.35       59.30     15.68 o 
  -7   6  12      171.10      131.16     20.36 o 
  -6   6  12      469.11      481.07     72.40 o 
  -5   6  12       54.16       50.45     23.98 o 
  -4   6  12      166.28       63.85     28.81 o 
  -3   6  12       17.89       13.09     20.93 o 
  -2   6  12      613.05      606.13     99.35 o 
  -1   6  12     1393.70     1677.86    148.12 o 
   0   6  12       14.96        5.72     21.21 o 
   1   6  12     1969.72     2469.24    152.50 o 
   2   6  12       21.46       46.13     23.75 o 
   3   6  12     2084.55     2320.49    118.10 o 
   4   6  12       56.79       34.10     17.54 o 
   5   6  12     1628.52     1876.29    144.63 o 
   6   6  12      166.29       83.40     29.76 o 
   7   6  12      924.87      984.78    200.46 o 
   8   6  12       72.42       74.17     40.73 o 
   9   6  12      852.57     1006.80    160.36 o 
  10   6  12       31.83       80.53     32.22 o 
  11   6  12      587.19      592.37    105.68 o 
  12   6  12       49.07       39.03     28.63 o 
  13   6  12      154.08      109.89     48.20 o 
  14   6  12       47.66       32.01     48.81 o 
 -18   7  12       39.29       33.28     27.04 o 
 -17   7  12       60.55       71.72     28.24 o 
 -16   7  12      222.41      241.51     83.19 o 
 -15   7  12       19.72        3.42     22.29 o 
 -14   7  12        4.68       32.44     18.09 o 
 -13   7  12        0.94       -6.56     30.11 o 
 -12   7  12       89.03       63.93     19.28 o 
 -11   7  12       98.99       46.23     17.80 o 
 -10   7  12      156.51      113.50     26.62 o 
  -9   7  12      413.12      416.25     61.95 o 
  -8   7  12        1.40       16.79     20.85 o 
  -7   7  12        2.40      -28.79     28.79 o 
  -6   7  12       15.30       41.53     28.41 o 
  -5   7  12      143.19      144.35     35.15 o 
  -4   7  12        1.28       17.26     21.79 o 
  -3   7  12      256.86      199.91     60.35 o 
  -2   7  12       42.30       55.95     18.45 o 
  -1   7  12        0.39       -5.25     28.43 o 
   0   7  12      149.42      141.71     40.81 o 
   1   7  12       34.48       -5.88     18.00 o 
   2   7  12       99.22      102.57     27.40 o 
   3   7  12      109.08      122.48     30.41 o 
   4   7  12       12.20       22.34     13.37 o 
   5   7  12        0.82       18.98     30.97 o 
   6   7  12      210.51      156.37     43.22 o 
   7   7  12      411.61      438.52     80.88 o 
   8   7  12      266.59      241.56     62.93 o 
   9   7  12      454.89      486.40     87.68 o 
  10   7  12       16.19        5.51     26.39 o 
  11   7  12      142.95      129.09     46.03 o 
 -12   8  12      174.09      165.25     36.22 o 
 -11   8  12      201.52      144.69     61.07 o 
 -10   8  12      159.81      125.50     39.08 o 
  -9   8  12        1.70      -18.17     19.77 o 
  -8   8  12       25.22       20.15     15.76 o 
  -7   8  12       42.61       36.43     22.19 o 
  -6   8  12      311.71      233.73     41.90 o 
  -5   8  12        8.25       13.60     19.65 o 
  -4   8  12      574.56      527.17     98.98 o 
  -3   8  12      321.52      347.84     49.90 o 
  -2   8  12      102.18       72.97     20.17 o 
  -1   8  12        0.85       15.82     18.83 o 
   0   8  12      233.03      177.62     37.51 o 
   1   8  12       48.54       13.11     26.31 o 
   2   8  12      338.28      318.40     98.85 o 
   3   8  12      340.34      350.27     73.32 o 
   4   8  12        5.76       79.26     31.77 o 
   5   8  12        6.86       26.31     51.06 o 
 -29   0  13      144.23      206.17     63.08 o 
 -27   0  13        0.40      105.61     50.17 o 
 -25   0  13      263.31      282.46     48.91 o 
 -23   0  13       30.90       29.20     17.31 o 
 -21   0  13        1.49       36.51     15.38 o 
 -19   0  13     1140.01     1121.44    218.22 o 
 -17   0  13      109.19      145.45     33.94 o 
 -15   0  13      212.76      183.77     52.85 o 
 -13   0  13        7.05       19.66     28.04 o 
 -11   0  13      371.76      555.63     83.48 o 
  -9   0  13     1200.66     1098.98     90.45 o 
  -7   0  13     6265.10     5656.47    165.10 o 
  -5   0  13     1757.08     1735.91     45.36 o 
  -3   0  13    16358.89    16779.75    233.60 o 
  -1   0  13     2156.78     2057.63     59.24 o 
   1   0  13     5478.61     6493.38    200.44 o 
   3   0  13     1699.51     2140.03     97.94 o 
   5   0  13     1165.12     1276.76    152.78 o 
   7   0  13      466.89      715.33    159.94 o 
   9   0  13      402.83      487.85     81.28 o 
  11   0  13       26.49       36.93      9.58 o 
  13   0  13       77.52      116.70     23.98 o 
  15   0  13     1064.65      986.19    117.51 o 
  17   0  13      123.87      182.29     47.92 o 
  19   0  13      123.93       62.59     59.88 o 
  21   0  13      261.41      282.15     71.11 o 
 -29   1  13       73.50       63.30     24.72 o 
 -28   1  13        0.11       41.34     27.76 o 
 -27   1  13      402.39      289.33     59.06 o 
 -26   1  13        6.29       14.82     18.45 o 
 -25   1  13      529.91      504.23     78.46 o 
 -24   1  13        9.22       18.96     14.60 o 
 -23   1  13      208.88      194.72     27.46 o 
 -22   1  13     2638.60     3059.65     99.92 o 
 -21   1  13      236.64      274.07     54.47 o 
 -20   1  13      187.16      186.18     24.64 o 
 -19   1  13      201.75      123.23     45.41 o 
 -18   1  13      100.50       66.32     17.64 o 
 -17   1  13      182.49      153.02     28.59 o 
 -16   1  13     6002.19     6288.67    103.97 o 
 -15   1  13      913.10     1140.39     67.49 o 
 -14   1  13     3108.61     3463.13     79.40 o 
 -13   1  13     1049.12     1138.53     58.95 o 
 -12   1  13      748.42      722.51     88.78 o 
 -11   1  13     7509.40     7273.53    114.57 o 
 -10   1  13     3040.75     3150.94     54.51 o 
  -9   1  13       26.53       42.49     12.11 o 
  -8   1  13     3019.57     3215.04     60.41 o 
  -7   1  13     9007.43     8272.56     93.95 o 
  -6   1  13     2068.03     2154.22     42.76 o 
  -5   1  13    16479.67    17944.63    159.43 o 
  -4   1  13       25.10       14.45     10.81 o 
  -3   1  13    13480.56    14692.40    149.03 o 
  -2   1  13     4766.87     5189.30     78.17 o 
  -1   1  13     4649.92     4464.09     71.38 o 
   0   1  13     1794.38     1575.48     85.26 o 
   1   1  13      244.40      174.67     19.15 o 
   2   1  13     3473.88     3323.91     56.33 o 
   3   1  13      307.88      224.91     24.92 o 
   4   1  13     3543.42     3485.91     64.53 o 
   5   1  13        1.01       14.01      8.25 o 
   6   1  13      900.66      962.69     66.23 o 
   7   1  13     1105.50     1240.22     62.97 o 
   8   1  13     4794.37     5124.16     96.39 o 
   9   1  13      925.39     1012.75     66.30 o 
  10   1  13       44.98       41.79     12.69 o 
  11   1  13      103.58      128.48     17.97 o 
  12   1  13       29.37       26.05      8.44 o 
  13   1  13      471.28      577.64     73.24 o 
  14   1  13      336.88      403.06     52.55 o 
  15   1  13      545.04      529.38     72.12 o 
  16   1  13        0.84       28.05     18.61 o 
  17   1  13      519.88      549.85     68.01 o 
  18   1  13       81.59      104.77     33.50 o 
  19   1  13      713.70      752.75    120.06 o 
  20   1  13        0.38       30.33     20.24 o 
  21   1  13       50.94       55.00     19.00 o 
 -28   2  13       46.59       63.34     20.16 o 
 -27   2  13      278.54      245.98     40.50 o 
 -26   2  13        1.83       24.64     22.48 o 
 -25   2  13        0.15       25.35     31.17 o 
 -24   2  13       23.86        1.10     16.77 o 
 -23   2  13      404.00      504.22     62.17 o 
 -22   2  13      101.39      105.21     20.50 o 
 -21   2  13      378.19      447.54     58.46 o 
 -20   2  13      165.86      131.48     21.47 o 
 -19   2  13      447.99      471.96     57.51 o 
 -18   2  13       36.83       62.95     15.95 o 
 -17   2  13     1165.26     1232.06     78.61 o 
 -16   2  13      692.30      726.78     81.77 o 
 -15   2  13     2486.02     2518.82     76.25 o 
 -14   2  13       75.88      105.16     18.69 o 
 -13   2  13     1215.33     1369.67     63.89 o 
 -12   2  13       66.83       53.76     20.57 o 
 -11   2  13     1643.31     1803.32     55.93 o 
 -10   2  13      158.13      104.29     24.66 o 
  -9   2  13     2189.50     2134.31     38.55 o 
  -8   2  13      205.52      181.97     24.52 o 
  -7   2  13     4038.28     4583.18     79.98 o 
  -6   2  13      349.28      349.70     29.52 o 
  -5   2  13     6245.89     6510.60     75.28 o 
  -4   2  13      763.66      684.21     87.05 o 
  -3   2  13      569.51      584.31     69.53 o 
  -2   2  13     3686.98     3798.88    100.56 o 
  -1   2  13     1792.86     1951.60    104.02 o 
   0   2  13     6507.13     7321.23    119.40 o 
   1   2  13    10795.28    11800.26     99.01 o 
   2   2  13       12.03       13.44      6.41 o 
   3   2  13       23.48       14.34      8.19 o 
   4   2  13       88.59       64.74     10.41 o 
   5   2  13     4371.80     4721.22     94.10 o 
   6   2  13     1391.20     1533.90     78.18 o 
   7   2  13    11683.33    12847.83    223.50 o 
   8   2  13      765.72      734.49     67.49 o 
   9   2  13        9.91       25.37     10.02 o 
  10   2  13       92.36      102.95     17.79 o 
  11   2  13      222.50      236.10     29.66 o 
  12   2  13      237.73      169.90     30.12 o 
  13   2  13       22.40       27.96     12.56 o 
  14   2  13      123.28       94.36     23.17 o 
  15   2  13       39.48       31.65     33.87 o 
  16   2  13       33.70       61.46     13.46 o 
  17   2  13      262.89      259.30     52.87 o 
  18   2  13        0.69       16.80     11.51 o 
  19   2  13      260.37      331.31     60.61 o 
  20   2  13        2.83       54.96     30.73 o 
 -27   3  13        9.60       28.87     16.75 o 
 -26   3  13      116.82      116.68     23.47 o 
 -25   3  13       86.81      113.32     26.01 o 
 -24   3  13      466.49      394.14     45.87 o 
 -23   3  13        0.04        3.60     16.61 o 
 -22   3  13        5.07      -10.16     20.34 o 
 -21   3  13        0.48      -10.23     15.04 o 
 -20   3  13     1134.88     1285.58    116.33 o 
 -19   3  13      337.08      317.34     31.32 o 
 -18   3  13     1402.34     1519.92     98.61 o 
 -17   3  13        0.20       35.14     22.59 o 
 -16   3  13       28.28       18.90     15.29 o 
 -15   3  13      616.40      501.30     89.02 o 
 -14   3  13     3560.94     3974.95     90.43 o 
 -13   3  13      235.27      183.96     25.15 o 
 -12   3  13     6163.86     6565.53    100.54 o 
 -11   3  13      276.31      328.45     36.36 o 
 -10   3  13      258.87      284.09     31.13 o 
  -9   3  13      300.03      310.37     30.35 o 
  -8   3  13       71.84       70.66     12.56 o 
  -7   3  13        1.78        7.92     10.10 o 
  -6   3  13     5112.77     5459.27     94.67 o 
  -5   3  13      302.00      200.88     28.00 o 
  -4   3  13       68.69       52.66     17.22 o 
  -3   3  13      260.21      140.65     89.22 o 
  -2   3  13     2895.38     2990.44     92.37 o 
  -1   3  13      159.42      163.82     53.28 o 
   0   3  13     3567.42     3678.63     79.30 o 
   1   3  13     2044.94     2058.53    103.83 o 
   2   3  13     2306.89     2408.31     80.37 o 
   3   3  13     1261.68     1427.39     65.72 o 
   4   3  13      368.27      344.99     31.18 o 
   5   3  13      677.72      662.60     48.69 o 
   6   3  13     6685.43     6715.65     80.86 o 
   7   3  13       28.89       22.01     13.56 o 
   8   3  13       23.06       29.92      9.95 o 
   9   3  13      312.06      249.15     33.98 o 
  10   3  13       86.40       58.68     14.80 o 
  11   3  13       47.34       41.80     22.74 o 
  12   3  13      513.00      485.58     58.53 o 
  13   3  13      334.97      322.32     53.34 o 
  14   3  13      185.96      164.54     41.63 o 
  15   3  13      128.01      104.48     22.19 o 
  16   3  13       22.62       31.76     14.97 o 
  17   3  13       49.21       51.32     21.93 o 
  18   3  13       28.82       25.04     12.48 o 
  19   3  13       31.94       40.63     31.63 o 
  20   3  13      288.89      254.06     76.56 o 
 -26   4  13      117.67       93.71     26.62 o 
 -25   4  13      228.13      201.85     29.73 o 
 -24   4  13      390.42      462.39     60.18 o 
 -23   4  13       18.15       12.51     20.36 o 
 -22   4  13      327.33      268.67     49.50 o 
 -21   4  13      418.72      551.11     69.57 o 
 -20   4  13       65.71       68.06     25.27 o 
 -19   4  13     1831.97     2137.97     84.36 o 
 -18   4  13      115.90      116.15     27.81 o 
 -17   4  13     1727.63     1946.26     97.79 o 
 -16   4  13       20.77       38.54     18.35 o 
 -15   4  13     1873.75     2039.14    125.35 o 
 -14   4  13      899.84      866.04     92.14 o 
 -13   4  13     2868.43     3196.95     72.64 o 
 -12   4  13      270.34      209.37     36.02 o 
 -11   4  13     3934.25     4041.28     91.26 o 
 -10   4  13     1071.29     1012.33     90.31 o 
  -9   4  13      626.42      631.00     60.88 o 
  -8   4  13     3378.88     3271.53     78.66 o 
  -7   4  13      435.67      438.13     39.67 o 
  -6   4  13     2086.13     2111.70     73.86 o 
  -5   4  13      988.51      882.94     38.76 o 
  -4   4  13     3968.36     4300.11     94.70 o 
  -3   4  13       75.82       49.21     27.31 o 
  -2   4  13        6.14       -5.43     20.62 o 
  -1   4  13      803.66      769.89     95.44 o 
   0   4  13      749.92      929.78    127.76 o 
   1   4  13      542.98      626.78     80.95 o 
   2   4  13     1623.01     1733.38     75.94 o 
   3   4  13     3268.10     3494.42     80.24 o 
   4   4  13        2.32       15.10     16.52 o 
   5   4  13     3407.44     3641.46     81.09 o 
   6   4  13        1.33       20.49     20.18 o 
   7   4  13     1183.96     1139.98     74.55 o 
   8   4  13      520.23      601.76     67.86 o 
   9   4  13     2806.18     3025.95     95.71 o 
  10   4  13     3097.95     3462.22    146.53 o 
  11   4  13       58.69       67.30     20.50 o 
  12   4  13      118.46      113.34     29.02 o 
  13   4  13       11.23        9.77     23.59 o 
  14   4  13      709.01      611.10     98.21 o 
  15   4  13       13.47       42.58     23.62 o 
  16   4  13      786.02      806.85    152.31 o 
  17   4  13        5.05       23.06     18.13 o 
  18   4  13       65.55       26.79     15.97 o 
 -24   5  13        4.10      -11.41     22.14 o 
 -23   5  13        7.59      -14.90     23.22 o 
 -22   5  13       86.10       74.09     30.51 o 
 -21   5  13        1.71       18.60     15.66 o 
 -20   5  13       15.13       18.66     16.60 o 
 -19   5  13       20.17       31.04     22.48 o 
 -18   5  13      152.04      105.65     29.92 o 
 -17   5  13        4.81       29.02     17.44 o 
 -16   5  13       27.22       36.19     13.93 o 
 -15   5  13       22.69        7.74     17.03 o 
 -14   5  13      253.44      128.28     51.85 o 
 -13   5  13      569.50      519.93     59.36 o 
 -12   5  13     1299.87     1508.58     95.45 o 
 -11   5  13        2.87       26.96     11.71 o 
 -10   5  13      848.82      848.15     83.26 o 
  -9   5  13       34.07       25.79     11.62 o 
  -8   5  13       40.46       34.34     15.64 o 
  -7   5  13      679.02      632.39     72.60 o 
  -6   5  13      830.37      772.02     77.43 o 
  -5   5  13       36.47       56.66     30.27 o 
  -4   5  13      546.36      490.94     45.38 o 
  -3   5  13      485.72      428.62     51.64 o 
  -2   5  13      636.99      591.94     85.75 o 
  -1   5  13       18.00        6.26     33.63 o 
   0   5  13     1945.74     2171.09    159.11 o 
   1   5  13       12.22       23.85     22.10 o 
   2   5  13     1770.86     1639.80     98.47 o 
   3   5  13      910.74      892.53    122.33 o 
   4   5  13       40.30       43.50     15.72 o 
   5   5  13      134.36       77.00     21.05 o 
   6   5  13       44.86       41.41     27.99 o 
   7   5  13       60.93       61.31     14.39 o 
   8   5  13      307.56      273.33     49.77 o 
   9   5  13       33.60       28.49     33.81 o 
  10   5  13      810.85     1005.21    143.83 o 
  11   5  13       53.41       25.38     27.95 o 
  12   5  13      257.67      203.04     47.92 o 
  13   5  13       39.19       44.56     35.21 o 
  14   5  13       43.66       50.00     29.86 o 
  15   5  13       19.02       54.30     25.59 o 
  16   5  13      244.79      206.83     48.32 o 
 -21   6  13       58.81       20.33     19.55 o 
 -20   6  13      345.67      294.82     49.75 o 
 -19   6  13       62.75       70.73     20.08 o 
 -18   6  13      129.61      103.02     27.73 o 
 -17   6  13        1.49      -27.78     27.78 o 
 -16   6  13       15.14       19.42     25.01 o 
 -15   6  13        8.02       23.49     12.24 o 
 -14   6  13        1.03        3.63     22.95 o 
 -13   6  13        0.61       13.62      9.40 o 
 -12   6  13     1006.50     1165.21    138.06 o 
 -11   6  13        1.03       24.17     14.98 o 
 -10   6  13      743.98      827.76    113.33 o 
  -9   6  13       15.26       40.55     22.61 o 
  -8   6  13      513.81      549.12     77.96 o 
  -7   6  13      104.25       53.35     16.85 o 
  -6   6  13     2319.62     2823.09    105.51 o 
  -5   6  13      296.26      282.17     41.30 o 
  -4   6  13     1707.45     1942.68     95.65 o 
  -3   6  13      206.02      190.35     35.29 o 
  -2   6  13     1737.03     2112.13    121.62 o 
  -1   6  13      498.79      484.33     68.63 o 
   0   6  13      871.71      986.41    144.74 o 
   1   6  13      216.37      145.69     28.62 o 
   2   6  13      442.88      472.94     66.49 o 
   3   6  13        3.68       -2.04     35.25 o 
   4   6  13      830.15      888.89    122.99 o 
   5   6  13       22.54       12.48     23.30 o 
   6   6  13      547.79      549.96    107.94 o 
   7   6  13       23.66       26.39     72.32 o 
   8   6  13      569.13      543.88    109.72 o 
   9   6  13       43.38       73.21     25.27 o 
  10   6  13      540.75      476.25     89.76 o 
  11   6  13        2.34       20.17     36.56 o 
  12   6  13      415.76      473.97     98.03 o 
  13   6  13       18.54       12.81     22.34 o 
  14   6  13      141.30       80.66     21.60 o 
 -17   7  13       36.65       29.15     20.53 o 
 -16   7  13       12.16       11.31     24.95 o 
 -15   7  13        0.12       29.18     24.34 o 
 -14   7  13        1.09       19.75     23.81 o 
 -13   7  13       21.95       36.73     17.95 o 
 -12   7  13        5.50       43.97     18.38 o 
 -11   7  13      135.08       83.88     20.04 o 
 -10   7  13       14.13       11.80     21.85 o 
  -9   7  13      281.22      322.54     56.41 o 
  -8   7  13        2.22       20.87     29.47 o 
  -7   7  13       80.83       72.51     26.71 o 
  -6   7  13        2.89       40.14     25.89 o 
  -5   7  13      100.92       97.68     33.47 o 
  -4   7  13      391.96      357.29     56.60 o 
  -3   7  13      453.97      513.93     83.76 o 
  -2   7  13      591.56      636.19    111.42 o 
  -1   7  13        2.84       35.25     13.55 o 
   0   7  13      176.86      153.27     25.51 o 
   1   7  13      364.29      352.67     49.85 o 
   2   7  13      263.55      253.06     43.72 o 
   3   7  13      401.27      385.50     59.34 o 
   4   7  13      525.94      618.22     92.22 o 
   5   7  13        0.30        0.39     27.36 o 
   6   7  13       98.13      110.26     35.83 o 
   7   7  13       29.89        2.96     28.00 o 
   8   7  13       14.60        7.29     27.59 o 
   9   7  13      100.42      119.44     56.07 o 
  10   7  13        6.05       15.06     16.98 o 
 -11   8  13      106.21       51.79     20.71 o 
 -10   8  13      167.70       97.94     26.43 o 
  -9   8  13      251.07      211.07     56.59 o 
  -8   8  13       31.85       16.33     13.22 o 
  -7   8  13       85.92       73.84     19.26 o 
  -6   8  13       76.54        9.09     18.15 o 
  -5   8  13       12.67      -11.94     20.95 o 
  -4   8  13      169.32       84.00     60.49 o 
  -3   8  13        2.18       -2.88     22.38 o 
  -2   8  13      230.12      159.71     32.17 o 
  -1   8  13        6.60        4.47     27.71 o 
   0   8  13       11.12       43.34     16.80 o 
   1   8  13       74.62       47.80     27.49 o 
   2   8  13        0.91       59.13     34.52 o 
   3   8  13        1.36      -17.01     33.45 o 
 -28   0  14        0.54       19.41     38.45 o 
 -26   0  14      175.71       51.97     42.35 o 
 -24   0  14      326.23      191.27     32.13 o 
 -22   0  14      797.34      719.67    126.99 o 
 -20   0  14     1129.99     1192.12    175.03 o 
 -18   0  14      226.16      142.13     41.01 o 
 -16   0  14      107.19       99.63     32.07 o 
 -14   0  14     2645.23     2829.24    100.53 o 
 -12   0  14    13561.32    15540.20    316.89 o 
 -10   0  14     1064.77     1280.39     96.79 o 
  -8   0  14       35.03       87.65     16.20 o 
  -6   0  14     2765.49     2613.23     55.32 o 
  -4   0  14      168.66       96.34     17.77 o 
  -2   0  14     3596.56     3656.75     85.31 o 
   0   0  14     1344.98     1226.27     67.13 o 
   2   0  14     6949.92     7483.79    122.92 o 
   4   0  14     3454.05     3449.55    134.79 o 
   6   0  14     1248.66     1138.29     99.79 o 
   8   0  14     1059.61     1053.47    144.30 o 
  10   0  14     1794.95     1952.25     89.25 o 
  12   0  14      254.58      267.84     45.80 o 
  14   0  14        2.50       23.29     20.44 o 
  16   0  14      920.69      820.39    163.58 o 
  18   0  14       30.28        0.26     38.03 o 
  20   0  14      398.86      425.23    126.32 o 
 -28   1  14        5.96       36.51     24.88 o 
 -27   1  14      561.90      667.03    105.30 o 
 -26   1  14        0.40      -16.13     18.85 o 
 -25   1  14      377.31      371.66     52.65 o 
 -24   1  14       12.46       11.16     18.23 o 
 -23   1  14      137.44      164.93     23.83 o 
 -22   1  14      232.17      257.73     43.01 o 
 -21   1  14      750.42      702.38     72.19 o 
 -20   1  14      121.52       95.09     19.63 o 
 -19   1  14      894.20      897.94    117.40 o 
 -18   1  14     1226.72     1361.08     88.31 o 
 -17   1  14      439.61      506.53     67.94 o 
 -16   1  14     7535.47     8205.15    119.71 o 
 -15   1  14       19.73       17.31     18.99 o 
 -14   1  14     3053.54     3175.31     60.56 o 
 -13   1  14      337.46      400.12     44.86 o 
 -12   1  14    10349.72    11555.57    174.84 o 
 -11   1  14      277.99      312.02     30.62 o 
 -10   1  14     9007.03     9735.08    122.93 o 
  -9   1  14     4523.55     4320.37     76.19 o 
  -8   1  14       12.80       20.96      8.88 o 
  -7   1  14     2178.93     2116.28     55.45 o 
  -6   1  14      551.69      540.08     41.46 o 
  -5   1  14      381.05      311.14     32.08 o 
  -4   1  14       17.60       11.33     12.15 o 
  -3   1  14    16798.69    17721.60    156.81 o 
  -2   1  14     2507.61     2335.61     39.24 o 
  -1   1  14     1478.41     1435.65     33.93 o 
   0   1  14     5270.61     5241.34     82.72 o 
   1   1  14     1252.44     1331.45     32.01 o 
   2   1  14     5977.70     6254.53     66.87 o 
   3   1  14     9453.79     9867.58    152.68 o 
   4   1  14     2769.19     2977.40     58.26 o 
   5   1  14      842.56      737.96     60.99 o 
   6   1  14     6147.63     6438.15     92.90 o 
   7   1  14       24.31       26.37     14.14 o 
   8   1  14     3022.86     3053.98     65.64 o 
   9   1  14      160.02      107.22     20.00 o 
  10   1  14      128.96      126.09     19.79 o 
  11   1  14      245.17      276.63     43.25 o 
  12   1  14       11.09       10.72     11.01 o 
  13   1  14        4.73       25.24      8.76 o 
  14   1  14        3.18       26.50      9.69 o 
  15   1  14      286.03      292.81     41.75 o 
  16   1  14        1.15       12.29     21.66 o 
  17   1  14      230.61      279.99     55.55 o 
  18   1  14       21.36       17.64     50.97 o 
  19   1  14      185.81      152.07     35.00 o 
  20   1  14      140.06      109.09     26.64 o 
 -28   2  14       40.10       41.28     18.27 o 
 -27   2  14        0.50        3.40     20.12 o 
 -26   2  14      437.33      471.32     63.65 o 
 -25   2  14       81.23       99.00     22.58 o 
 -24   2  14      230.64      238.84     47.18 o 
 -23   2  14        0.09       12.39     12.15 o 
 -22   2  14      146.84      167.92     24.23 o 
 -21   2  14       23.19       26.69     17.02 o 
 -20   2  14     3460.35     4032.76     98.31 o 
 -19   2  14        5.35       33.70     11.98 o 
 -18   2  14      234.02      194.80     24.29 o 
 -17   2  14      318.83      405.33     42.69 o 
 -16   2  14     1200.97     1177.05    116.96 o 
 -15   2  14      253.46      212.80     30.87 o 
 -14   2  14      132.73      126.37     19.27 o 
 -13   2  14      694.75      841.80     86.09 o 
 -12   2  14     1731.23     1767.27     79.06 o 
 -11   2  14       17.98       10.04     24.70 o 
 -10   2  14    13008.15    13322.96    173.56 o 
  -9   2  14     4699.87     5306.80    115.16 o 
  -8   2  14     1124.71     1307.99     60.45 o 
  -7   2  14     1053.30      889.39     56.62 o 
  -6   2  14     5833.35     5663.82     88.25 o 
  -5   2  14       20.12        5.15      4.97 o 
  -4   2  14     1692.24     1653.68     65.10 o 
  -3   2  14        6.65        3.97     38.34 o 
  -2   2  14     3865.49     3889.83     94.71 o 
  -1   2  14     1290.13     1075.69    109.30 o 
   0   2  14     1191.60     1215.00     81.64 o 
   1   2  14      197.03      208.01     14.74 o 
   2   2  14      338.12      305.89     21.73 o 
   3   2  14      707.71      664.15     38.61 o 
   4   2  14      480.35      543.41     45.25 o 
   5   2  14     2666.63     2722.25     98.04 o 
   6   2  14       19.01       10.32     10.10 o 
   7   2  14      451.19      480.05     49.12 o 
   8   2  14     3201.77     3607.80     81.02 o 
   9   2  14      193.26      193.24     28.02 o 
  10   2  14       56.37       39.82      8.71 o 
  11   2  14      249.29      264.63     30.53 o 
  12   2  14      379.84      369.71     42.50 o 
  13   2  14       98.49       87.39     19.87 o 
  14   2  14     1787.89     2211.12    136.72 o 
  15   2  14      404.50      389.18     59.97 o 
  16   2  14      404.67      334.16     40.69 o 
  17   2  14      234.45      203.02     28.26 o 
  18   2  14      421.36      445.42     82.49 o 
  19   2  14      292.78      243.87     45.75 o 
  20   2  14      337.90      296.22     60.17 o 
 -27   3  14       30.65       28.72     17.61 o 
 -26   3  14       33.95       26.67     21.65 o 
 -25   3  14       71.96       46.47     19.50 o 
 -24   3  14       59.08       58.99     24.67 o 
 -23   3  14      304.29      423.81     63.12 o 
 -22   3  14        2.73       18.38     14.16 o 
 -21   3  14       10.75      -12.16     16.36 o 
 -20   3  14      123.04      132.40     24.02 o 
 -19   3  14      326.38      291.02     35.29 o 
 -18   3  14      101.88       88.29     24.10 o 
 -17   3  14      517.36      607.97     72.83 o 
 -16   3  14      134.66       93.82     17.17 o 
 -15   3  14       14.49       10.88     21.49 o 
 -14   3  14      926.57      883.29     58.42 o 
 -13   3  14      361.56      368.15     41.40 o 
 -12   3  14      824.89      723.12     91.84 o 
 -11   3  14      911.70      943.08     86.36 o 
 -10   3  14      506.37      472.41     51.13 o 
  -9   3  14      333.31      308.03     43.06 o 
  -8   3  14        5.42        7.94      8.19 o 
  -7   3  14     5615.43     5863.64    107.31 o 
  -6   3  14     2548.67     2478.60     39.94 o 
  -5   3  14     4359.93     4412.82    106.86 o 
  -4   3  14      116.18      100.98     21.78 o 
  -3   3  14      227.55      146.31     50.29 o 
  -2   3  14     1258.68     1267.84     77.88 o 
  -1   3  14     4032.68     4450.82    107.79 o 
   0   3  14      435.53      470.42     65.21 o 
   1   3  14     1276.29     1195.03    134.46 o 
   2   3  14       42.27       75.85     23.21 o 
   3   3  14      511.94      505.22     27.52 o 
   4   3  14      481.55      511.02     37.77 o 
   5   3  14      449.08      341.03     28.77 o 
   6   3  14        5.67       -7.20     14.26 o 
   7   3  14       42.91       16.85     19.91 o 
   8   3  14      837.20      891.00     82.68 o 
   9   3  14     1611.74     1704.31     74.16 o 
  10   3  14      110.38       97.81     18.13 o 
  11   3  14      156.74      130.23     22.00 o 
  12   3  14      311.07      388.30     50.57 o 
  13   3  14       54.66        9.13     14.19 o 
  14   3  14      486.82      449.04     62.18 o 
  15   3  14       66.15       29.80     12.78 o 
  16   3  14      160.22      117.68     23.84 o 
  17   3  14      179.81      139.14     43.55 o 
  18   3  14      265.66      239.84     44.91 o 
  19   3  14       42.40       48.63     43.44 o 
 -26   4  14      123.29      110.98     26.99 o 
 -25   4  14       10.47        8.28     24.56 o 
 -24   4  14      604.03      612.42    107.25 o 
 -23   4  14      137.74      104.23     28.78 o 
 -22   4  14      516.81      470.90    106.89 o 
 -21   4  14       60.35       70.26     20.49 o 
 -20   4  14      582.31      648.43     94.41 o 
 -19   4  14      471.66      517.63     63.74 o 
 -18   4  14      666.79      639.72     72.21 o 
 -17   4  14     1151.09     1044.33    108.05 o 
 -16   4  14      799.56      831.26     90.65 o 
 -15   4  14     3069.69     3562.38     77.50 o 
 -14   4  14      969.57      938.52    112.89 o 
 -13   4  14      830.78      860.15     89.39 o 
 -12   4  14     1868.35     1979.67     79.51 o 
 -11   4  14     1681.40     1561.87     84.20 o 
 -10   4  14       54.60       32.43    120.78 o 
  -9   4  14     1876.99     1824.61     94.30 o 
  -8   4  14     5289.46     6034.70    157.43 o 
  -7   4  14     1732.99     1812.99     40.73 o 
  -6   4  14     6265.62     6560.66     77.52 o 
  -5   4  14      448.97      401.27     56.24 o 
  -4   4  14     2280.43     2725.23     77.49 o 
  -3   4  14      266.36      216.75     38.15 o 
  -2   4  14      566.02      638.32     83.41 o 
  -1   4  14     4557.26     4899.91    111.89 o 
   0   4  14     1810.21     1729.02    117.93 o 
   1   4  14     1830.70     1817.68    110.20 o 
   2   4  14     1554.23     1657.89     89.34 o 
   3   4  14      320.59      395.10     44.26 o 
   4   4  14      387.55      347.04     37.38 o 
   5   4  14     3145.71     3395.16    159.80 o 
   6   4  14      414.15      401.04     48.49 o 
   7   4  14      615.47      675.19     88.29 o 
   8   4  14      124.15       49.02     16.67 o 
   9   4  14      137.75      227.85     77.74 o 
  10   4  14      388.85      478.57     66.14 o 
  11   4  14      501.41      489.10     86.75 o 
  12   4  14       55.88       16.78     64.89 o 
  13   4  14       49.18       84.42     23.30 o 
  14   4  14      194.45      100.19     24.50 o 
  15   4  14       17.50       38.05     25.25 o 
  16   4  14      558.03      511.92     64.54 o 
  17   4  14      150.05       76.02     32.39 o 
 -24   5  14        5.54       16.48     22.02 o 
 -23   5  14      102.35       65.96     15.70 o 
 -22   5  14        8.00       29.39     23.70 o 
 -21   5  14       12.24       20.18     15.24 o 
 -20   5  14       44.97       60.08     20.49 o 
 -19   5  14       92.86      115.60     30.38 o 
 -18   5  14      161.22      134.21     23.01 o 
 -17   5  14      204.33      151.14     32.44 o 
 -16   5  14       61.28       66.25     15.47 o 
 -15   5  14       16.35       -0.79     19.32 o 
 -14   5  14       98.35       72.16     26.16 o 
 -13   5  14      425.53      502.37     60.66 o 
 -12   5  14      482.84      474.01     70.88 o 
 -11   5  14       22.48       19.32     13.18 o 
 -10   5  14       26.28       27.11     15.41 o 
  -9   5  14      229.89      187.19     32.46 o 
  -8   5  14       18.86       45.53     16.31 o 
  -7   5  14      279.51      250.94     29.87 o 
  -6   5  14      126.92       75.56     24.23 o 
  -5   5  14        0.10       -7.37     19.68 o 
  -4   5  14      612.95      639.49     93.81 o 
  -3   5  14      179.96      111.01     31.40 o 
  -2   5  14      454.54      463.44     62.45 o 
  -1   5  14      122.19       99.14     26.28 o 
   0   5  14        4.62       15.10     23.98 o 
   1   5  14      761.56      755.56    119.37 o 
   2   5  14        1.86       36.60     26.35 o 
   3   5  14       29.40       12.21     22.76 o 
   4   5  14       11.53       31.52     17.54 o 
   5   5  14      829.19      864.34    115.08 o 
   6   5  14      154.67      100.07     26.27 o 
   7   5  14     1699.06     1918.62    245.46 o 
   8   5  14       20.57       71.18     35.02 o 
   9   5  14      273.00      355.46     50.55 o 
  10   5  14        2.31      -21.68     34.79 o 
  11   5  14       60.85       45.71     29.89 o 
  12   5  14       24.57       43.75     30.78 o 
  13   5  14       65.47       95.28     32.77 o 
  14   5  14      135.34       75.10     44.95 o 
  15   5  14       27.52       45.05     33.52 o 
 -21   6  14       11.78       32.94     34.92 o 
 -20   6  14       18.22       10.96     37.26 o 
 -19   6  14      183.06       99.86     40.28 o 
 -18   6  14       27.79       45.45     25.39 o 
 -17   6  14     1542.31     1883.97    197.32 o 
 -16   6  14      174.73       85.92     21.34 o 
 -15   6  14     1498.54     1618.21    183.62 o 
 -14   6  14       46.55       58.56     19.77 o 
 -13   6  14      794.46      816.74    123.76 o 
 -12   6  14        9.84       43.36     23.20 o 
 -11   6  14      499.25      623.08     85.50 o 
 -10   6  14      217.93      243.78     36.65 o 
  -9   6  14      588.42      585.65     65.02 o 
  -8   6  14      127.25      105.51     32.51 o 
  -7   6  14      993.90      981.45    162.98 o 
  -6   6  14        0.69      -24.04     24.04 o 
  -5   6  14      196.82      169.19     30.32 o 
  -4   6  14      173.99      135.69     30.21 o 
  -3   6  14      987.35     1082.15    148.95 o 
  -2   6  14      102.81       66.57     30.97 o 
  -1   6  14      291.53      250.79     59.70 o 
   0   6  14       42.63       76.66     29.76 o 
   1   6  14      644.90      639.33    101.37 o 
   2   6  14        5.08       19.54     23.21 o 
   3   6  14     2026.53     2198.56    111.09 o 
   4   6  14        9.09       26.61     19.25 o 
   5   6  14      876.64      944.75    155.96 o 
   6   6  14        1.35       46.00     22.44 o 
   7   6  14     1017.77     1193.52    178.09 o 
   8   6  14        7.06       12.77     54.45 o 
   9   6  14      179.66      219.44     69.68 o 
  10   6  14        6.90      -32.53     64.11 o 
  11   6  14       83.00       48.68     25.37 o 
  12   6  14       35.33       70.49     32.58 o 
  13   6  14      224.79      186.73     63.94 o 
 -17   7  14        4.71       15.68     43.78 o 
 -16   7  14      308.81      233.64     61.92 o 
 -15   7  14        2.53       -4.82     65.02 o 
 -14   7  14      215.47      186.29     45.96 o 
 -13   7  14      374.02      313.39     93.85 o 
 -12   7  14      137.59      126.58     31.19 o 
 -11   7  14      383.64      375.75     63.69 o 
 -10   7  14      257.21      230.11     58.11 o 
  -9   7  14       37.59       -5.90     21.32 o 
  -8   7  14       61.15       31.57     34.90 o 
  -7   7  14      270.96      260.92     49.30 o 
  -6   7  14        0.93       29.39     19.75 o 
  -5   7  14      100.50      113.69     24.46 o 
  -4   7  14       70.21       45.79     22.05 o 
  -3   7  14        6.84       16.01     18.76 o 
  -2   7  14        1.41       38.54     18.74 o 
  -1   7  14       32.22       39.92     22.94 o 
   0   7  14       10.54       24.85     19.12 o 
   1   7  14       36.58       36.66     28.29 o 
   2   7  14        6.24       15.91     18.70 o 
   3   7  14       98.58       47.13     17.73 o 
   4   7  14      115.34       93.14     36.83 o 
   5   7  14      171.67      123.01     34.08 o 
   6   7  14       43.04       80.15     29.75 o 
   7   7  14      172.15      154.11     71.00 o 
   8   7  14      251.96      305.06     63.75 o 
   9   7  14      262.04      217.77     49.68 o 
 -10   8  14       13.78       13.00     25.57 o 
  -9   8  14       45.72       23.10     45.31 o 
  -8   8  14       20.82       11.69     22.34 o 
  -7   8  14        1.89       36.81     18.17 o 
  -6   8  14      162.80       83.97     31.90 o 
  -5   8  14        1.62       19.28     22.13 o 
  -4   8  14      498.86      556.21     82.59 o 
  -3   8  14      150.87      114.06     28.98 o 
  -2   8  14      181.86      242.45     56.67 o 
  -1   8  14      496.74      576.30     72.83 o 
   0   8  14      108.20       66.15     32.39 o 
   1   8  14       88.15       49.93     38.89 o 
   2   8  14      133.45      137.71     41.78 o 
 -29   0  15       11.18       -9.24     50.37 o 
 -27   0  15      148.83      102.22     35.68 o 
 -25   0  15      769.01      765.73    126.82 o 
 -23   0  15      794.90      802.67    130.19 o 
 -21   0  15      798.25     1062.62    155.17 o 
 -19   0  15     3571.65     3984.58    158.02 o 
 -17   0  15      416.26      423.62     65.50 o 
 -15   0  15       20.14       23.80     18.37 o 
 -13   0  15      467.48      427.33     62.96 o 
 -11   0  15      247.13      252.43     56.29 o 
  -9   0  15       26.70       29.29     23.54 o 
  -7   0  15    20719.27    23196.47    225.62 o 
  -5   0  15     9047.32     9035.31    223.23 o 
  -3   0  15     1099.65     1040.03     72.99 o 
  -1   0  15     2583.23     2416.01    151.73 o 
   1   0  15     1654.53     1461.45     88.46 o 
   3   0  15     2569.93     2897.19     81.60 o 
   5   0  15     2702.46     2966.77     69.28 o 
   7   0  15      786.45      766.43    125.49 o 
   9   0  15      892.51     1057.28    114.96 o 
  11   0  15       60.94       44.72     16.93 o 
  13   0  15      885.27      841.79    153.36 o 
  15   0  15     1725.12     1979.16    301.15 o 
  17   0  15      483.05      436.93    105.54 o 
  19   0  15      313.56      276.33     71.57 o 
 -28   1  15       41.73       44.66     35.92 o 
 -27   1  15      428.83      393.91     70.39 o 
 -26   1  15        6.25      -14.74     22.17 o 
 -25   1  15      600.44      545.77     82.79 o 
 -24   1  15      119.33      101.76     15.84 o 
 -23   1  15     1171.95     1453.58    104.53 o 
 -22   1  15      290.32      200.32     53.11 o 
 -21   1  15      522.94      419.58     52.67 o 
 -20   1  15     3022.75     3424.44     83.81 o 
 -19   1  15       89.40       79.44     18.50 o 
 -18   1  15      368.98      284.04     30.99 o 
 -17   1  15      395.97      413.38     56.49 o 
 -16   1  15        6.79       15.84     13.54 o 
 -15   1  15       31.53       33.43     16.58 o 
 -14   1  15    14313.54    15770.02    180.00 o 
 -13   1  15      297.17      280.93     32.35 o 
 -12   1  15      930.15     1020.15    105.78 o 
 -11   1  15     2962.06     3110.41    101.09 o 
 -10   1  15       93.44       60.95     15.07 o 
  -9   1  15     8318.27     8609.82    103.97 o 
  -8   1  15     6327.80     6715.52     96.00 o 
  -7   1  15     7695.33     8180.90     83.69 o 
  -6   1  15     3990.80     4498.18     77.97 o 
  -5   1  15    19581.57    21377.29    206.54 o 
  -4   1  15       52.60       68.80     14.74 o 
  -3   1  15     4714.45     4590.55     72.78 o 
  -2   1  15      224.89      228.22     23.27 o 
  -1   1  15       96.49       35.91     11.74 o 
   0   1  15     1778.46     2019.52     46.56 o 
   1   1  15     2354.05     2257.31     52.15 o 
   2   1  15      646.89      569.43     39.15 o 
   3   1  15     1145.43     1069.03     44.65 o 
   4   1  15     4999.27     5425.30     89.87 o 
   5   1  15     1138.34     1128.11     47.62 o 
   6   1  15       49.06       33.95     17.04 o 
   7   1  15       10.33       21.98     13.10 o 
   8   1  15        3.64        5.42     18.38 o 
   9   1  15      380.04      357.62     36.62 o 
  10   1  15     3589.36     4122.09     89.42 o 
  11   1  15      493.90      648.77     67.85 o 
  12   1  15      413.36      430.45     53.77 o 
  13   1  15      699.21      736.56     94.19 o 
  14   1  15        0.63        6.04     37.46 o 
  15   1  15      711.28      768.50    112.77 o 
  16   1  15      435.45      491.07    106.09 o 
  17   1  15      567.23      536.02     93.01 o 
  18   1  15       25.25       75.98     27.49 o 
  19   1  15       46.22       45.80     22.98 o 
  20   1  15       36.38       64.29     23.52 o 
 -28   2  15       42.86       48.77     31.88 o 
 -27   2  15       93.91       75.94     26.16 o 
 -26   2  15       19.33       24.15     25.64 o 
 -25   2  15       56.22       33.24     19.02 o 
 -24   2  15       20.57      -12.90     19.79 o 
 -23   2  15       43.13       18.72     15.65 o 
 -22   2  15       45.97       54.11     21.45 o 
 -21   2  15     1659.01     1900.00     69.22 o 
 -20   2  15       75.42       51.60     19.51 o 
 -19   2  15     1425.53     1537.62    112.49 o 
 -18   2  15      186.35      178.05     27.48 o 
 -17   2  15     1854.94     2009.63    106.06 o 
 -16   2  15      228.75      259.15     36.59 o 
 -15   2  15     3014.84     3026.70     81.08 o 
 -14   2  15      954.54     1002.87     82.09 o 
 -13   2  15      584.11      530.87     56.96 o 
 -12   2  15      534.44      643.30     67.81 o 
 -11   2  15     1293.22     1333.44     53.65 o 
 -10   2  15      568.11      488.64     45.40 o 
  -9   2  15       53.04       50.34     10.93 o 
  -8   2  15      300.29      257.28     26.41 o 
  -7   2  15       98.40       96.59     11.88 o 
  -6   2  15     1129.56     1166.63     36.80 o 
  -5   2  15      849.81      934.58     31.96 o 
  -4   2  15     1922.98     2051.13     66.23 o 
  -3   2  15     1052.15      914.64     96.46 o 
  -2   2  15     2925.17     3113.47    116.35 o 
  -1   2  15      466.97      542.36     91.53 o 
   0   2  15      523.32      378.37     48.60 o 
   1   2  15     2266.59     2361.64     28.40 o 
   2   2  15      830.49      793.55     38.57 o 
   3   2  15    10262.89    10892.29    105.00 o 
   4   2  15     3471.10     3785.32     79.02 o 
   5   2  15      690.90      744.95     53.07 o 
   6   2  15     2388.19     2569.24     95.86 o 
   7   2  15     1205.09     1352.22     57.41 o 
   8   2  15      132.83      104.68     18.02 o 
   9   2  15     1107.12     1116.62     98.47 o 
  10   2  15      364.24      333.39     41.41 o 
  11   2  15       32.40       22.01     14.45 o 
  12   2  15      517.67      467.72     59.65 o 
  13   2  15       56.35       33.28     10.63 o 
  14   2  15      114.24       98.70     19.14 o 
  15   2  15       23.22       17.52     12.55 o 
  16   2  15        0.06        6.16     18.64 o 
  17   2  15      189.15      155.78     43.73 o 
  18   2  15        2.62       12.55     20.79 o 
  19   2  15      159.38       62.43     35.68 o 
 -27   3  15       15.32       65.45     21.54 o 
 -26   3  15        3.17       49.32     20.46 o 
 -25   3  15      128.91       85.87     31.45 o 
 -24   3  15       38.74       27.32     18.60 o 
 -23   3  15       21.68       13.91     27.59 o 
 -22   3  15      326.31      381.65     52.96 o 
 -21   3  15        2.02       -1.20     20.36 o 
 -20   3  15       11.93       36.73     20.20 o 
 -19   3  15      109.25      103.51     24.21 o 
 -18   3  15      665.25      681.27     78.34 o 
 -17   3  15      519.43      567.50     63.07 o 
 -16   3  15     1184.23     1394.91    104.92 o 
 -15   3  15     1626.80     1676.58     65.89 o 
 -14   3  15       29.39       10.99     28.39 o 
 -13   3  15       14.78       19.79     16.13 o 
 -12   3  15     3256.91     3396.65     94.28 o 
 -11   3  15       23.12       11.73     10.87 o 
 -10   3  15     7679.38     8316.52    117.10 o 
  -9   3  15     1411.07     1370.87     60.81 o 
  -8   3  15       26.70       31.16     12.06 o 
  -7   3  15      909.30      932.08     37.52 o 
  -6   3  15       58.54       48.56     30.79 o 
  -5   3  15     1523.61     1522.90    161.16 o 
  -4   3  15       63.05       26.21     25.23 o 
  -3   3  15       84.75       96.77     21.54 o 
  -2   3  15     1030.60      918.35     82.91 o 
  -1   3  15       13.00       45.32     27.02 o 
   0   3  15      454.70      386.32     70.26 o 
   1   3  15     3077.78     3353.26    104.25 o 
   2   3  15       58.61       43.64     21.80 o 
   3   3  15     3503.29     3826.74     58.56 o 
   4   3  15      644.57      608.96     40.20 o 
   5   3  15       80.75       73.60     15.73 o 
   6   3  15       31.60        7.82     12.86 o 
   7   3  15     1373.87     1384.05     77.98 o 
   8   3  15      126.48      114.53     21.34 o 
   9   3  15      486.07      499.30     53.93 o 
  10   3  15      214.40      192.47     28.41 o 
  11   3  15       27.00       30.77     18.31 o 
  12   3  15      505.95      491.08     64.49 o 
  13   3  15      467.60      379.22     54.42 o 
  14   3  15       88.12       86.25     21.83 o 
  15   3  15      114.02      132.29     44.48 o 
  16   3  15       14.55       47.87     26.38 o 
  17   3  15       38.84        8.49     22.79 o 
  18   3  15       29.17       44.41     27.66 o 
 -25   4  15      158.23      183.70     30.49 o 
 -24   4  15      142.16      136.50     25.74 o 
 -23   4  15      180.85      223.86     44.06 o 
 -22   4  15      487.89      439.82     59.99 o 
 -21   4  15      152.78      108.82     20.64 o 
 -20   4  15      136.99      113.83     21.53 o 
 -19   4  15      623.75      618.56     72.05 o 
 -18   4  15       15.68        8.33     19.71 o 
 -17   4  15     1547.30     1758.80     77.43 o 
 -16   4  15       54.68       30.86     15.94 o 
 -15   4  15     1796.28     1960.58     81.77 o 
 -14   4  15        0.76       21.00      8.77 o 
 -13   4  15     1367.18     1484.20     80.73 o 
 -12   4  15      371.44      415.03     51.85 o 
 -11   4  15      822.98      837.43     86.57 o 
 -10   4  15       17.34        6.10     18.74 o 
  -9   4  15     3224.34     3447.39     70.97 o 
  -8   4  15     3841.38     4115.23    149.77 o 
  -7   4  15      244.22      216.28     28.84 o 
  -6   4  15     3007.47     3177.42     83.29 o 
  -5   4  15      265.95      260.57     79.61 o 
  -4   4  15      288.29      359.28     62.43 o 
  -3   4  15       45.11       63.55     19.67 o 
  -2   4  15     1062.02     1378.37    187.78 o 
  -1   4  15     1259.09     1561.48    143.90 o 
   0   4  15      880.93      877.10     98.60 o 
   1   4  15      454.52      465.32     63.18 o 
   2   4  15      164.93      121.50     25.98 o 
   3   4  15       52.00       78.15     19.31 o 
   4   4  15      494.93      448.05     67.54 o 
   5   4  15     2610.14     3036.91    115.66 o 
   6   4  15     1105.46     1081.08    143.63 o 
   7   4  15     3277.01     3723.84    114.75 o 
   8   4  15      252.10      219.05     36.94 o 
   9   4  15       15.44       32.18     30.18 o 
  10   4  15      161.53      186.21     68.04 o 
  11   4  15       41.24        5.09     24.87 o 
  12   4  15      914.20      924.98    148.44 o 
  13   4  15      470.99      506.42     71.32 o 
  14   4  15      229.98      221.46     75.58 o 
  15   4  15       23.29       61.50     21.45 o 
  16   4  15      280.71      313.26     72.72 o 
  17   4  15        0.19       39.13     11.09 o 
 -23   5  15       95.32      104.21     35.64 o 
 -22   5  15       46.47       28.90     26.33 o 
 -21   5  15        1.06        3.76     21.63 o 
 -20   5  15       63.56       79.34     23.99 o 
 -19   5  15      121.29       84.12     23.66 o 
 -18   5  15      121.61       86.23     18.00 o 
 -17   5  15       30.03       15.16     17.86 o 
 -16   5  15        1.75       28.30     23.49 o 
 -15   5  15       69.78      102.29     18.39 o 
 -14   5  15        3.75       24.69     19.92 o 
 -13   5  15       13.83       32.12     23.94 o 
 -12   5  15       32.10       55.91     15.33 o 
 -11   5  15       94.55       82.32     20.59 o 
 -10   5  15       68.03       32.79     12.15 o 
  -9   5  15       33.57       24.93     15.99 o 
  -8   5  15       17.15      -24.00     24.00 o 
  -7   5  15      101.88      126.29     38.02 o 
  -6   5  15     2026.47     2353.94    127.43 o 
  -5   5  15      213.24      136.74     28.00 o 
  -4   5  15     1286.20     1383.74    128.37 o 
  -3   5  15       22.44       -1.77     20.34 o 
  -2   5  15      962.84      985.47    140.57 o 
  -1   5  15      526.71      537.14     75.33 o 
   0   5  15      527.02      645.82     94.42 o 
   1   5  15      103.41       47.84     21.11 o 
   2   5  15      219.48      197.60     64.16 o 
   3   5  15       68.99       55.56     31.08 o 
   4   5  15        5.07       20.07     21.18 o 
   5   5  15      212.09      161.38     34.01 o 
   6   5  15      317.20      314.76     43.99 o 
   7   5  15        2.73       46.02     28.93 o 
   8   5  15      231.18      274.18     58.08 o 
   9   5  15      733.52      689.10    101.68 o 
  10   5  15      277.18      284.78     46.20 o 
  11   5  15      201.86      118.66     29.32 o 
  12   5  15       33.74       59.00     42.33 o 
  13   5  15       28.51       28.52     25.61 o 
  14   5  15       10.17       13.70     38.65 o 
  15   5  15      136.67       77.51     39.87 o 
 -21   6  15       75.91       59.55     21.61 o 
 -20   6  15       43.45       43.12     22.13 o 
 -19   6  15        6.54       16.03     24.48 o 
 -18   6  15       64.84       61.30     38.88 o 
 -17   6  15       25.96      -32.73     48.12 o 
 -16   6  15       75.81       60.19     21.16 o 
 -15   6  15       50.92       74.89     32.54 o 
 -14   6  15      251.68      184.41     39.92 o 
 -13   6  15       85.65       96.76     23.93 o 
 -12   6  15       60.55       35.53     19.92 o 
 -11   6  15      536.98      547.69     80.87 o 
 -10   6  15      825.60      800.82    116.22 o 
  -9   6  15      380.39      463.90     63.95 o 
  -8   6  15     1528.99     1567.90    195.65 o 
  -7   6  15      562.70      576.12     84.04 o 
  -6   6  15     1130.08     1112.89    149.83 o 
  -5   6  15       12.29       75.15     59.94 o 
  -4   6  15     1222.59     1288.89    211.35 o 
  -3   6  15        5.87       21.72     23.28 o 
  -2   6  15     1213.09     1338.10    174.00 o 
  -1   6  15        4.83       25.00     13.88 o 
   0   6  15      509.95      473.91     86.53 o 
   1   6  15       33.84       54.39     33.87 o 
   2   6  15      644.75      841.69    124.44 o 
   3   6  15        7.81       15.67     17.21 o 
   4   6  15      103.39       63.88     20.94 o 
   5   6  15        1.34        1.15     26.99 o 
   6   6  15        8.26       21.50     22.53 o 
   7   6  15        2.82       16.40     23.56 o 
   8   6  15      386.38      321.88     60.34 o 
   9   6  15       51.48       38.34     27.80 o 
  10   6  15      254.66      308.57     55.98 o 
  11   6  15       54.94       70.97     76.59 o 
  12   6  15       13.70       31.97     30.42 o 
 -16   7  15       98.91       89.75     36.56 o 
 -15   7  15       30.95       15.26     50.36 o 
 -14   7  15        0.37       22.43     16.40 o 
 -13   7  15       86.85       90.08     22.29 o 
 -12   7  15       28.82       58.03     18.66 o 
 -11   7  15      128.94       52.88     23.79 o 
 -10   7  15       65.76       61.66     23.12 o 
  -9   7  15        7.27       67.51     23.70 o 
  -8   7  15       70.75       43.88     21.52 o 
  -7   7  15       81.20       81.97     26.69 o 
  -6   7  15      410.85      431.81     64.54 o 
  -5   7  15       81.00      122.62     28.53 o 
  -4   7  15      777.33      814.84    109.90 o 
  -3   7  15      328.65      290.93     56.10 o 
  -2   7  15      755.85      807.86    107.39 o 
  -1   7  15      508.94      523.75     74.02 o 
   0   7  15      658.26      856.51    135.69 o 
   1   7  15      176.02      184.91     39.73 o 
   2   7  15       38.32       43.54     17.30 o 
   3   7  15      463.74      461.67    232.29 o 
   4   7  15        6.83       19.87     27.55 o 
   5   7  15      113.51       82.64     28.66 o 
   6   7  15       20.12      134.80     43.79 o 
   7   7  15        2.86       74.32     28.84 o 
   8   7  15       29.78       14.48     15.62 o 
  -8   8  15       10.86       35.04     18.31 o 
  -7   8  15      145.08      150.63     42.80 o 
  -6   8  15       99.60       95.11     36.44 o 
  -5   8  15        0.70       10.03     31.74 o 
  -4   8  15      166.84      127.73     39.36 o 
  -3   8  15        0.38       29.87     15.79 o 
  -2   8  15       18.71       14.00     17.74 o 
  -1   8  15       34.50       23.02     28.84 o 
   0   8  15        0.22       -5.83     33.73 o 
 -28   0  16        8.59       68.28     49.66 o 
 -26   0  16       69.40       36.57     17.75 o 
 -24   0  16      137.28      107.76     29.33 o 
 -22   0  16        1.37      -23.87     28.75 o 
 -20   0  16      165.56      185.13     72.48 o 
 -18   0  16     4686.00     5084.97    204.40 o 
 -16   0  16      392.50      502.59     76.10 o 
 -14   0  16      255.07      258.07     35.55 o 
 -12   0  16    16885.94    19511.76    428.85 o 
 -10   0  16    10114.81    11490.53    251.67 o 
  -8   0  16      267.60      322.53     58.04 o 
  -6   0  16     1420.57     1392.42     52.84 o 
  -4   0  16    11613.63    12254.05    400.89 o 
  -2   0  16      492.61      405.83     59.30 o 
   0   0  16     1322.39     1069.89     75.88 o 
   2   0  16       41.23       27.76     28.75 o 
   4   0  16     7953.16     9182.32    360.09 o 
   6   0  16     3004.45     3390.59    125.64 o 
   8   0  16     2149.16     2077.19    169.28 o 
  10   0  16     2097.95     2437.61     99.06 o 
  12   0  16     4421.19     4828.48    157.03 o 
  14   0  16     1561.93     1423.66    313.31 o 
  16   0  16      271.35      226.95     57.88 o 
  18   0  16       61.70       35.08     44.46 o 
 -28   1  16       34.31       47.22     26.38 o 
 -27   1  16       41.62       16.10     38.34 o 
 -26   1  16       10.25       25.73     20.08 o 
 -25   1  16      745.90      718.62    116.50 o 
 -24   1  16      130.18      101.84     24.32 o 
 -23   1  16        2.36       25.04     11.97 o 
 -22   1  16      104.49       74.67     17.16 o 
 -21   1  16       94.05       67.55     13.58 o 
 -20   1  16     1452.28     1614.90     67.37 o 
 -19   1  16     2311.62     2492.14     98.26 o 
 -18   1  16     4173.08     4555.68     82.90 o 
 -17   1  16      322.26      338.61     42.55 o 
 -16   1  16     2371.84     2787.04    238.88 o 
 -15   1  16      522.38      538.36     65.80 o 
 -14   1  16     7038.43     7934.44    122.91 o 
 -13   1  16      656.92      685.17     83.53 o 
 -12   1  16     1866.66     2059.78     70.33 o 
 -11   1  16       20.19       21.61     13.96 o 
 -10   1  16     2036.22     2258.37     63.86 o 
  -9   1  16       19.83       19.68     15.16 o 
  -8   1  16      563.69      436.26     43.20 o 
  -7   1  16      454.16      350.76     41.09 o 
  -6   1  16      857.05      919.94     42.39 o 
  -5   1  16       78.43       15.84     15.94 o 
  -4   1  16        9.56       14.13      8.02 o 
  -3   1  16      321.52      279.64     30.06 o 
  -2   1  16      208.85      141.99     16.38 o 
  -1   1  16     4227.49     4315.76     65.34 o 
   0   1  16      505.75      431.61     36.19 o 
   1   1  16      100.25       98.70     13.52 o 
   2   1  16     4795.71     5097.17     77.43 o 
   3   1  16      102.67       56.35     11.58 o 
   4   1  16     3711.50     3688.09     58.36 o 
   5   1  16     5333.88     5656.93     86.93 o 
   6   1  16     1670.26     1730.16     52.60 o 
   7   1  16       48.85       27.02     19.92 o 
   8   1  16     1070.25     1185.76    105.76 o 
   9   1  16      402.11      387.37     40.47 o 
  10   1  16       21.48       18.53     24.50 o 
  11   1  16      423.02      349.89     36.31 o 
  12   1  16       73.39       50.88     12.34 o 
  13   1  16        1.57       -1.34     14.96 o 
  14   1  16      128.83       99.65     30.29 o 
  15   1  16      506.42      509.28     73.23 o 
  16   1  16      115.38       59.32     29.88 o 
  17   1  16       20.64       22.58     19.71 o 
  18   1  16      340.57      322.31     87.71 o 
  19   1  16        7.85       -4.56     17.11 o 
 -28   2  16       13.11       21.40     29.64 o 
 -27   2  16       74.11       50.63     14.12 o 
 -26   2  16       48.58       40.17     16.59 o 
 -25   2  16      108.98      136.38     24.32 o 
 -24   2  16      504.63      540.48     97.28 o 
 -23   2  16        0.65       -4.09     16.31 o 
 -22   2  16       65.69       89.23     25.10 o 
 -21   2  16      161.14      142.52     24.79 o 
 -20   2  16       34.87       42.07     11.31 o 
 -19   2  16        2.45       37.04     14.16 o 
 -18   2  16     1823.68     2049.98    107.82 o 
 -17   2  16      620.33      619.97     69.83 o 
 -16   2  16      192.43      148.01     24.68 o 
 -15   2  16       13.66       35.94     10.01 o 
 -14   2  16     4540.93     5064.66    120.59 o 
 -13   2  16       78.17       87.44     19.91 o 
 -12   2  16      754.80      675.75     85.31 o 
 -11   2  16     3940.75     4286.10     85.82 o 
 -10   2  16     1548.19     1562.09     44.72 o 
  -9   2  16     6977.51     7040.92    140.99 o 
  -8   2  16     7301.11     7065.24    122.10 o 
  -7   2  16     3150.31     3328.79     64.38 o 
  -6   2  16      428.18      385.03     30.51 o 
  -5   2  16      841.08      818.75    101.96 o 
  -4   2  16      486.09      429.55     67.13 o 
  -3   2  16     3209.24     3404.35    123.50 o 
  -2   2  16     3583.84     3870.72     94.08 o 
  -1   2  16     1660.89     1988.98     83.01 o 
   0   2  16      575.31      653.62     79.02 o 
   1   2  16      165.40      132.76     16.72 o 
   2   2  16      145.85      119.65     13.91 o 
   3   2  16      391.67      413.57     38.88 o 
   4   2  16       30.29       20.72      8.27 o 
   5   2  16       78.81       67.94     15.61 o 
   6   2  16      431.71      402.73     54.29 o 
   7   2  16      663.96      630.90     69.56 o 
   8   2  16       42.11       13.30      9.58 o 
   9   2  16      113.24       43.79     12.44 o 
  10   2  16     1760.49     1992.30     71.20 o 
  11   2  16      566.70      584.79    107.23 o 
  12   2  16     2102.50     2387.64     86.15 o 
  13   2  16      519.78      500.35     75.31 o 
  14   2  16     1455.94     1727.54    114.66 o 
  15   2  16      281.63      288.85     42.79 o 
  16   2  16      916.85      831.12    104.00 o 
  17   2  16      512.17      552.03    202.91 o 
  18   2  16       54.23       13.85     27.77 o 
 -27   3  16      433.76      375.28     78.14 o 
 -26   3  16       14.27       31.81     33.04 o 
 -25   3  16        3.77       58.31     22.70 o 
 -24   3  16       16.43       -8.16     23.32 o 
 -23   3  16      151.62       93.50     27.37 o 
 -22   3  16       23.37       22.10     17.52 o 
 -21   3  16      528.14      513.23     47.21 o 
 -20   3  16      487.10      431.64     58.51 o 
 -19   3  16      169.16      100.78     25.18 o 
 -18   3  16      337.49      377.83     43.53 o 
 -17   3  16       28.04       41.79     23.79 o 
 -16   3  16       87.89       46.87     11.83 o 
 -15   3  16      206.94      241.56     31.55 o 
 -14   3  16        0.62       17.26     17.59 o 
 -13   3  16      101.58       77.77     22.25 o 
 -12   3  16      259.69      212.57     37.44 o 
 -11   3  16      678.94      702.96     60.47 o 
 -10   3  16     5331.11     5456.48     93.91 o 
  -9   3  16      695.30      676.12     59.36 o 
  -8   3  16      598.70      631.26     47.24 o 
  -7   3  16       43.95       47.23     25.73 o 
  -6   3  16     3572.46     3885.00    108.05 o 
  -5   3  16     1010.57     1117.77    149.53 o 
  -4   3  16     4907.80     5315.34    102.26 o 
  -3   3  16      272.25      264.39     61.24 o 
  -2   3  16      114.56       77.73     20.84 o 
  -1   3  16      263.18      183.92     47.10 o 
   0   3  16     1764.48     2039.45    137.93 o 
   1   3  16      503.02      505.06     69.42 o 
   2   3  16      716.82      759.56     94.14 o 
   3   3  16      517.65      492.25     62.12 o 
   4   3  16      641.50      553.45     44.34 o 
   5   3  16      686.69      722.65     53.34 o 
   6   3  16      287.32      294.52     42.17 o 
   7   3  16      332.94      297.09     45.28 o 
   8   3  16       72.15       66.95     17.80 o 
   9   3  16      256.23      216.41     39.09 o 
  10   3  16       44.18       72.04     16.69 o 
  11   3  16      200.63      212.85     60.59 o 
  12   3  16      274.84      328.97     44.35 o 
  13   3  16       12.09        6.15     19.50 o 
  14   3  16     1108.72     1098.80    195.19 o 
  15   3  16        1.21      -24.02     26.72 o 
  16   3  16      209.93      156.51     36.04 o 
  17   3  16      266.34      280.08     86.90 o 
 -25   4  16        0.05       20.94     37.02 o 
 -24   4  16       71.82       64.89     23.26 o 
 -23   4  16       63.36       37.49     17.66 o 
 -22   4  16      246.54      205.63     38.52 o 
 -21   4  16        1.11       25.03     14.62 o 
 -20   4  16      592.00      601.10     62.80 o 
 -19   4  16      207.90      280.77     39.28 o 
 -18   4  16       40.73       51.95     17.85 o 
 -17   4  16      750.70      852.09    102.38 o 
 -16   4  16      209.07      214.28     34.21 o 
 -15   4  16      496.47      442.75     61.58 o 
 -14   4  16      376.19      311.56     39.45 o 
 -13   4  16      853.72      822.03     84.29 o 
 -12   4  16       55.75       30.68     13.62 o 
 -11   4  16       39.70       24.18     25.73 o 
 -10   4  16      382.27      267.47     34.99 o 
  -9   4  16      347.81      273.45     33.54 o 
  -8   4  16      644.52      630.19     60.49 o 
  -7   4  16        2.56       31.92     27.31 o 
  -6   4  16     2670.36     2849.46    176.10 o 
  -5   4  16     1759.70     1672.97    165.16 o 
  -4   4  16     2936.24     3149.15    110.82 o 
  -3   4  16       22.25       28.87     12.31 o 
  -2   4  16      411.96      403.47     52.25 o 
  -1   4  16      300.78      364.89     53.83 o 
   0   4  16      552.68      663.90     88.80 o 
   1   4  16     2773.98     3211.29    161.54 o 
   2   4  16     3042.85     3802.71    124.84 o 
   3   4  16      293.71      253.79     40.96 o 
   4   4  16      151.27      201.76     35.32 o 
   5   4  16      190.17      226.76     33.22 o 
   6   4  16      213.85      183.08     40.55 o 
   7   4  16      265.78      252.44     44.58 o 
   8   4  16       56.48       46.85     32.07 o 
   9   4  16       12.50       38.15     18.21 o 
  10   4  16        2.87       12.73     68.18 o 
  11   4  16      811.14      761.76    134.11 o 
  12   4  16      201.54      315.70     69.30 o 
  13   4  16       10.53       36.31     22.39 o 
  14   4  16      511.28      526.40    113.52 o 
  15   4  16      221.71      194.33     47.39 o 
  16   4  16      122.53       95.47     26.85 o 
 -23   5  16        3.77       35.82     19.99 o 
 -22   5  16      119.35       90.76     24.69 o 
 -21   5  16       29.74       40.83     28.32 o 
 -20   5  16       33.08       17.70     20.69 o 
 -19   5  16       14.97       11.79     27.80 o 
 -18   5  16       43.84       24.39     13.54 o 
 -17   5  16        3.08       32.84     13.32 o 
 -16   5  16      102.88       81.13     17.32 o 
 -15   5  16     1145.42     1112.71    152.90 o 
 -14   5  16        5.73       25.47     12.22 o 
 -13   5  16      346.25      320.51     44.08 o 
 -12   5  16      452.56      362.17     53.38 o 
 -11   5  16      163.25      221.35     33.87 o 
 -10   5  16      133.92      120.15     27.73 o 
  -9   5  16      512.34      560.78     77.00 o 
  -8   5  16      703.48      726.21     91.28 o 
  -7   5  16        6.72       32.37     13.09 o 
  -6   5  16      300.46      348.94     53.50 o 
  -5   5  16      384.16      469.02     67.54 o 
  -4   5  16      180.43      153.00     29.89 o 
  -3   5  16      228.90      122.14     26.85 o 
  -2   5  16      577.98      699.59     87.50 o 
  -1   5  16       15.52       -3.40     25.19 o 
   0   5  16        7.02      -18.59     27.59 o 
   1   5  16       32.56      -11.54     24.68 o 
   2   5  16      370.00      473.38     67.16 o 
   3   5  16      424.81      555.09     67.53 o 
   4   5  16      201.11      213.22     35.71 o 
   5   5  16      334.39      336.43     45.07 o 
   6   5  16       10.15       28.34     15.60 o 
   7   5  16      505.47      685.68    106.28 o 
   8   5  16      355.36      278.67     68.30 o 
   9   5  16      616.96      690.51    121.63 o 
  10   5  16       39.65       -6.01     60.86 o 
  11   5  16      212.25      238.05     91.79 o 
  12   5  16      121.27       76.64     28.11 o 
  13   5  16      146.85      118.45     25.90 o 
  14   5  16        2.76       45.20     20.18 o 
 -20   6  16       31.07       31.35     25.54 o 
 -19   6  16      511.69      653.98    106.29 o 
 -18   6  16       10.99       33.43     31.92 o 
 -17   6  16      853.98      948.20    125.09 o 
 -16   6  16       77.31       34.72     29.04 o 
 -15   6  16      962.99     1026.56    153.07 o 
 -14   6  16      101.67       86.70     36.28 o 
 -13   6  16      414.63      445.39     62.26 o 
 -12   6  16       36.27       26.21     17.09 o 
 -11   6  16     1367.71     1370.61    206.67 o 
 -10   6  16       89.33       86.14     27.47 o 
  -9   6  16      508.39      547.20     94.96 o 
  -8   6  16       64.19       65.21     33.53 o 
  -7   6  16       66.54       44.46     24.59 o 
  -6   6  16        0.93       36.76     18.39 o 
  -5   6  16        5.12       21.81     25.95 o 
  -4   6  16       36.07       17.27     25.87 o 
  -3   6  16      692.40      686.35     92.61 o 
  -2   6  16        1.65       27.89     47.09 o 
  -1   6  16      334.51      387.27     71.39 o 
   0   6  16       17.50       33.75     33.80 o 
   1   6  16       13.40       42.72     21.44 o 
   2   6  16       10.61       18.18     19.34 o 
   3   6  16      723.78      833.27    104.62 o 
   4   6  16        9.24       38.43     16.38 o 
   5   6  16      484.39      493.59     98.34 o 
   6   6  16       16.38       -0.81     84.83 o 
   7   6  16       22.90      -26.25     34.45 o 
   8   6  16      225.97      191.69     67.45 o 
   9   6  16      153.13       98.53     39.64 o 
  10   6  16      104.04       83.62     39.42 o 
  11   6  16       69.48       58.93     69.18 o 
 -16   7  16        1.52       19.27     14.14 o 
 -15   7  16       18.69       16.40     15.02 o 
 -14   7  16      182.19      208.22     56.31 o 
 -13   7  16      179.39      121.13     30.92 o 
 -12   7  16      432.09      542.02     71.64 o 
 -11   7  16      672.82      748.66    111.55 o 
 -10   7  16        7.80       46.46     22.89 o 
  -9   7  16       29.89        5.55     22.16 o 
  -8   7  16      298.42      348.05     46.96 o 
  -7   7  16       18.17       23.17     21.54 o 
  -6   7  16      197.43      198.72     39.52 o 
  -5   7  16      345.45      331.06     59.09 o 
  -4   7  16       24.33       35.88     15.25 o 
  -3   7  16       30.79       31.36     19.52 o 
  -2   7  16       69.08       53.71     31.33 o 
  -1   7  16       35.85       10.09     22.37 o 
   0   7  16       28.81       -2.42     20.32 o 
   1   7  16       82.01       38.20     21.92 o 
   2   7  16        0.10       23.47     13.40 o 
   3   7  16        2.94       40.15     57.64 o 
   4   7  16       19.31       46.09     30.38 o 
   5   7  16      326.95      326.14    113.12 o 
   6   7  16      294.69      319.78     50.73 o 
   7   7  16       99.30       37.39     27.03 o 
 -27   0  17       28.44       60.50     42.14 o 
 -25   0  17       47.90       56.24     30.88 o 
 -23   0  17     2018.17     2493.88    180.77 o 
 -21   0  17     2388.06     2480.44    179.35 o 
 -19   0  17      546.23      537.09     90.30 o 
 -17   0  17     1177.85     1394.99    152.73 o 
 -15   0  17       12.29       13.61     17.89 o 
 -13   0  17      918.24      881.46    156.86 o 
 -11   0  17     3226.76     3675.20    145.08 o 
  -9   0  17     7319.50     7682.98    171.09 o 
  -7   0  17     1077.12     1109.68    138.14 o 
  -5   0  17     7099.96     7237.29    213.63 o 
  -3   0  17     3016.69     2985.61     94.32 o 
  -1   0  17     8096.20     8861.36    187.13 o 
   1   0  17    20124.73    22257.64    200.32 o 
   3   0  17     5365.11     6026.87    117.36 o 
   5   0  17      743.99      618.04    118.78 o 
   7   0  17     2836.04     2674.47     80.68 o 
   9   0  17       25.39       38.08     12.76 o 
  11   0  17     2564.56     2993.74    153.39 o 
  13   0  17      811.96      709.11    158.04 o 
  15   0  17      402.60      373.89    135.39 o 
 -28   1  17       24.99       39.04     54.10 o 
 -27   1  17      372.12      331.27     60.65 o 
 -26   1  17       37.52       11.27     19.04 o 
 -25   1  17      520.60      512.31     58.88 o 
 -24   1  17        2.65       -1.39     19.49 o 
 -23   1  17     1221.74     1267.90    132.29 o 
 -22   1  17        7.28       10.59     18.84 o 
 -21   1  17      236.69      307.15     42.35 o 
 -20   1  17       22.51       20.72     11.05 o 
 -19   1  17       78.38       79.26     19.86 o 
 -18   1  17      239.78      271.81     35.63 o 
 -17   1  17      383.17      452.97     44.27 o 
 -16   1  17      956.82      869.24     94.68 o 
 -15   1  17     1385.61     1503.05     79.60 o 
 -14   1  17      524.25      515.01     64.12 o 
 -13   1  17      271.02      260.66     31.03 o 
 -12   1  17     7305.67     7743.91    101.21 o 
 -11   1  17     3094.36     3225.30     70.57 o 
 -10   1  17       21.73       36.95     16.02 o 
  -9   1  17     1962.61     1967.89     53.15 o 
  -8   1  17        4.21       17.36      8.54 o 
  -7   1  17     4128.05     4183.46     99.45 o 
  -6   1  17     3113.38     2947.88     63.59 o 
  -5   1  17     3773.30     3783.33     68.94 o 
  -4   1  17       18.35       15.25      7.08 o 
  -3   1  17     3431.75     3304.39     72.09 o 
  -2   1  17      417.77      445.10     38.28 o 
  -1   1  17     1763.64     1750.04     55.07 o 
   0   1  17     1005.60     1079.01     35.49 o 
   1   1  17      108.08      104.33     12.64 o 
   2   1  17      236.08      139.98     18.97 o 
   3   1  17      611.00      487.27     43.71 o 
   4   1  17        9.16       25.12     26.88 o 
   5   1  17       18.00       29.24     11.85 o 
   6   1  17       92.78       61.45     13.96 o 
   7   1  17      304.85      195.68     28.65 o 
   8   1  17     1175.49     1363.99     51.95 o 
   9   1  17        9.26       19.12     10.63 o 
  10   1  17       29.69       31.20     15.77 o 
  11   1  17      606.96      621.19     75.09 o 
  12   1  17     1009.55      895.74    116.97 o 
  13   1  17      720.95      738.45    106.42 o 
  14   1  17      218.55      308.74     49.03 o 
  15   1  17      466.48      522.50     96.01 o 
  16   1  17       16.41       33.75     59.09 o 
  17   1  17       40.27       48.66     18.39 o 
  18   1  17      255.28      283.95     50.93 o 
 -27   2  17        0.42       50.93     20.78 o 
 -26   2  17        7.35       29.49     19.01 o 
 -25   2  17      510.88      425.21     65.10 o 
 -24   2  17       45.31       19.48     13.71 o 
 -23   2  17      143.36      110.51     24.35 o 
 -22   2  17       58.36       33.67     23.00 o 
 -21   2  17      163.66      174.40     23.92 o 
 -20   2  17      830.91      860.08     94.00 o 
 -19   2  17     1643.43     1660.07    209.00 o 
 -18   2  17     2603.75     2998.80    107.61 o 
 -17   2  17       46.19       30.31     16.03 o 
 -16   2  17      343.54      369.21     36.42 o 
 -15   2  17       10.79       28.46     21.67 o 
 -14   2  17      334.98      359.59     46.15 o 
 -13   2  17     1526.24     1455.69     69.34 o 
 -12   2  17     5372.24     5784.56    101.50 o 
 -11   2  17      361.16      235.56     26.09 o 
 -10   2  17     1369.20     1333.15     58.91 o 
  -9   2  17      311.10      320.84     29.97 o 
  -8   2  17       80.79       35.66     16.94 o 
  -7   2  17      309.33      263.24     26.94 o 
  -6   2  17     1156.97     1122.06     44.07 o 
  -5   2  17       75.46       30.60     32.46 o 
  -4   2  17      461.86      476.80     65.60 o 
  -3   2  17     1496.43     1615.07    135.31 o 
  -2   2  17      203.71      193.02     44.58 o 
  -1   2  17     5995.53     6440.65    337.49 o 
   0   2  17      731.38      748.25    108.34 o 
   1   2  17     1329.06     1351.33     23.87 o 
   2   2  17     3569.57     3388.49     40.40 o 
   3   2  17     1810.79     1910.83     40.47 o 
   4   2  17     3469.12     3685.32     84.67 o 
   5   2  17     5329.55     5757.85     71.47 o 
   6   2  17      822.71      957.02     81.14 o 
   7   2  17      100.60       38.91     18.16 o 
   8   2  17      897.35      818.49    117.69 o 
   9   2  17       72.32       53.43     17.68 o 
  10   2  17     1916.12     2045.20     75.14 o 
  11   2  17      316.33      358.30     41.82 o 
  12   2  17      577.31      612.08     84.65 o 
  13   2  17       57.70       50.10     21.04 o 
  14   2  17       10.82       32.09     16.87 o 
  15   2  17      124.91      177.40     50.09 o 
  16   2  17        9.73      -42.29     42.29 o 
  17   2  17        1.85      426.11    199.98 o 
  18   2  17       29.94       28.11     37.55 o 
 -26   3  17      140.51      122.14     24.34 o 
 -25   3  17       82.91       72.67     23.65 o 
 -24   3  17        0.98       21.50     15.71 o 
 -23   3  17       83.82       34.57     14.32 o 
 -22   3  17      858.06      880.35    104.22 o 
 -21   3  17      374.01      355.18     49.50 o 
 -20   3  17      140.12      118.80     19.89 o 
 -19   3  17       74.30       45.85     11.80 o 
 -18   3  17       62.85       43.65     18.16 o 
 -17   3  17      879.15      916.43    131.20 o 
 -16   3  17      799.05      860.76     99.40 o 
 -15   3  17     2256.24     2389.98     86.83 o 
 -14   3  17     2574.28     2946.74    111.23 o 
 -13   3  17     1108.24     1096.89    152.70 o 
 -12   3  17        3.08       13.03     20.10 o 
 -11   3  17      796.93      963.11    123.21 o 
 -10   3  17       11.55       23.79     62.71 o 
  -9   3  17     3202.49     3104.38     54.48 o 
  -8   3  17     1608.32     1560.46     58.00 o 
  -7   3  17     1205.34     1186.51     73.63 o 
  -6   3  17      768.14      748.34    117.79 o 
  -5   3  17       66.98       73.96     21.94 o 
  -4   3  17      973.01      922.71    115.53 o 
  -3   3  17      237.32      260.54     36.85 o 
  -2   3  17      176.33      144.27     31.53 o 
  -1   3  17      385.20      378.31     49.95 o 
   0   3  17     1459.31     1667.12    150.41 o 
   1   3  17     1685.51     1750.40    185.65 o 
   2   3  17     1375.81     1488.54    144.12 o 
   3   3  17     1412.59     1578.69    106.75 o 
   4   3  17      157.05      158.98     20.56 o 
   5   3  17     1346.73     1491.24     75.73 o 
   6   3  17       93.10       73.02     20.49 o 
   7   3  17     1573.34     1809.38     99.03 o 
   8   3  17      216.48      223.57     35.89 o 
   9   3  17     1337.93     1540.35    110.23 o 
  10   3  17      864.09      855.79    133.76 o 
  11   3  17      218.63      231.46    119.95 o 
  12   3  17       48.68       34.82     44.28 o 
  13   3  17      570.41      509.68    128.52 o 
  14   3  17        0.27      -27.04     79.97 o 
  15   3  17      146.34       81.65     30.20 o 
  16   3  17       11.38       60.56     34.50 o 
  17   3  17        0.98       85.82     47.38 o 
 -25   4  17       15.84       46.80     20.77 o 
 -24   4  17      198.06      149.70     37.17 o 
 -23   4  17      301.71      258.20     48.44 o 
 -22   4  17        8.68       15.26     24.00 o 
 -21   4  17      229.12      193.96     47.73 o 
 -20   4  17       26.34       11.23     12.11 o 
 -19   4  17       50.05       26.06     13.20 o 
 -18   4  17        0.12       38.52     28.07 o 
 -17   4  17      649.69      566.68     72.78 o 
 -16   4  17      469.78      469.24     62.70 o 
 -15   4  17      640.82      684.23    103.96 o 
 -14   4  17       19.26       13.09     11.90 o 
 -13   4  17       18.57      -10.19     11.42 o 
 -12   4  17       19.82       48.42     12.91 o 
 -11   4  17      920.46      908.70     82.63 o 
 -10   4  17     3367.68     3620.65    120.40 o 
  -9   4  17     1471.33     1525.03    210.12 o 
  -8   4  17        8.00       40.80     16.90 o 
  -7   4  17      180.00      123.05     27.69 o 
  -6   4  17      272.58      235.44     42.84 o 
  -5   4  17        1.35      -23.87     23.87 o 
  -4   4  17     1363.61     1358.56    100.99 o 
  -3   4  17      221.55      229.53     40.78 o 
  -2   4  17       46.25       25.47     26.51 o 
  -1   4  17      150.78      122.25     17.89 o 
   0   4  17      690.93      899.67    124.49 o 
   1   4  17     2024.19     2305.28    111.89 o 
   2   4  17      186.56      158.49     31.36 o 
   3   4  17     2784.02     3029.46     97.35 o 
   4   4  17      398.47      339.72     52.17 o 
   5   4  17       21.74       38.42     13.59 o 
   6   4  17       17.34       47.32     17.32 o 
   7   4  17      637.84      667.21    104.19 o 
   8   4  17      486.95      428.63     76.06 o 
   9   4  17       46.59       56.88     31.04 o 
  10   4  17       35.77       43.66     28.79 o 
  11   4  17       32.27       30.09     14.34 o 
  12   4  17      370.38      389.84     68.13 o 
  13   4  17      273.65      292.39     40.73 o 
  14   4  17      455.80      447.34     96.62 o 
  15   4  17       43.62       86.66     32.68 o 
 -23   5  17       84.60       39.81     93.85 o 
 -22   5  17        8.35       50.74     24.11 o 
 -21   5  17       59.72       19.94     31.53 o 
 -20   5  17      104.81       56.68     56.80 o 
 -19   5  17      224.44      267.42     44.01 o 
 -18   5  17      324.64      303.44     51.41 o 
 -17   5  17      290.33      293.65     37.65 o 
 -16   5  17       22.74       13.35     23.66 o 
 -15   5  17      343.50      253.85     52.73 o 
 -14   5  17      130.33      102.72     33.50 o 
 -13   5  17      342.81      498.08     84.28 o 
 -12   5  17      358.59      320.43     55.36 o 
 -11   5  17        1.83       21.48     14.89 o 
 -10   5  17       52.19       27.08     19.61 o 
  -9   5  17      401.19      346.19     48.07 o 
  -8   5  17     3650.87     4264.79    136.89 o 
  -7   5  17      234.07      184.52     52.03 o 
  -6   5  17      676.64      637.64     88.09 o 
  -5   5  17       83.83      100.45     30.43 o 
  -4   5  17      724.24      798.59    126.61 o 
  -3   5  17      544.86      607.80     90.58 o 
  -2   5  17     2147.11     2675.38    126.16 o 
  -1   5  17      153.12      135.33     33.55 o 
   0   5  17      335.20      294.35     46.81 o 
   1   5  17     1236.07     1309.59    148.33 o 
   2   5  17       61.38       48.76     21.89 o 
   3   5  17       17.16       37.23     20.91 o 
   4   5  17       24.46       23.60     18.40 o 
   5   5  17       72.47       89.74     28.19 o 
   6   5  17       13.39      -26.33     31.90 o 
   7   5  17     1080.59      956.88    173.80 o 
   8   5  17       15.43       45.09     28.35 o 
   9   5  17      244.55      247.13     64.40 o 
  10   5  17        4.87       62.49     27.40 o 
  11   5  17      103.84       97.53     42.74 o 
  12   5  17       12.14       32.60     20.87 o 
  13   5  17        8.02       53.01     22.94 o 
 -20   6  17       50.83       28.25     31.18 o 
 -19   6  17       11.33       32.45     25.00 o 
 -18   6  17       29.77       92.05     24.27 o 
 -17   6  17       18.64       13.15     13.77 o 
 -16   6  17      125.25      123.60     48.09 o 
 -15   6  17       50.55       46.78     13.86 o 
 -14   6  17      132.39      106.32     22.83 o 
 -13   6  17        9.48       12.73     19.66 o 
 -12   6  17        4.11        5.72     20.43 o 
 -11   6  17       89.54       35.54     24.74 o 
 -10   6  17       38.10       -3.22     31.09 o 
  -9   6  17      279.05      330.80     57.25 o 
  -8   6  17     1289.07     1362.42    191.06 o 
  -7   6  17       48.69       84.11     23.07 o 
  -6   6  17      653.33      739.97    115.55 o 
  -5   6  17       54.03       15.39     21.54 o 
  -4   6  17      484.80      497.21     89.85 o 
  -3   6  17      533.63      531.00    104.60 o 
  -2   6  17      668.41      720.91    108.89 o 
  -1   6  17       59.36       64.46     25.51 o 
   0   6  17      412.13      450.96     60.28 o 
   1   6  17        3.34       -7.04     25.02 o 
   2   6  17      107.40       91.33     28.17 o 
   3   6  17       43.13       46.01     17.02 o 
   4   6  17       15.85       64.44     29.15 o 
   5   6  17      200.64      225.74     80.69 o 
   6   6  17      146.48      112.16     56.39 o 
   7   6  17       90.48       95.83     44.81 o 
   8   6  17        7.01       47.55     28.38 o 
   9   6  17       92.34       91.13     34.42 o 
  10   6  17       95.55       86.30     32.93 o 
 -15   7  17        2.59       23.20     25.19 o 
 -14   7  17      119.45       76.38     22.41 o 
 -13   7  17        8.68       36.76     18.72 o 
 -12   7  17       11.92        2.13     29.79 o 
 -11   7  17        6.51       -1.75     36.33 o 
 -10   7  17        3.44       46.26     21.43 o 
  -9   7  17       98.29       30.32     20.35 o 
  -8   7  17        9.16        2.36     28.19 o 
  -7   7  17      157.26       83.18     26.01 o 
  -6   7  17      517.57      559.63     76.61 o 
  -5   7  17      538.94      553.22     90.63 o 
  -4   7  17      369.58      420.59     67.04 o 
  -3   7  17        2.19       41.45     27.55 o 
  -2   7  17       97.24       36.23     34.47 o 
  -1   7  17      300.32      235.58    125.09 o 
   0   7  17      406.79      437.19     58.76 o 
   1   7  17      517.61      534.44     85.12 o 
   2   7  17       48.14       70.52     88.43 o 
   3   7  17        1.22        0.21     33.23 o 
   4   7  17        8.10        9.74     37.15 o 
   5   7  17        6.77       -3.58     24.11 o 
 -28   0  18       38.91       32.35     22.94 o 
 -26   0  18        6.07       23.85     26.37 o 
 -24   0  18        1.13       26.46     28.11 o 
 -22   0  18       39.46       15.53     29.30 o 
 -20   0  18      474.38      481.63     73.69 o 
 -18   0  18       10.71       36.50     23.28 o 
 -16   0  18     2355.07     2591.64    104.67 o 
 -14   0  18     4379.07     4593.69    156.56 o 
 -12   0  18     2755.66     2783.86    128.57 o 
 -10   0  18    13569.74    13832.13    211.03 o 
  -8   0  18     3736.74     4095.10    111.23 o 
  -6   0  18       47.54       18.49     12.37 o 
  -4   0  18        4.61       52.60     17.95 o 
  -2   0  18     1139.83     1204.18     60.50 o 
   0   0  18     2313.00     2343.92     89.99 o 
   2   0  18     6199.32     6572.82    152.23 o 
   4   0  18     2653.59     2941.26     82.45 o 
   6   0  18       57.24       32.59     20.98 o 
   8   0  18     7143.26     8729.77    140.55 o 
  10   0  18     7939.32     9066.98    293.47 o 
  12   0  18     1001.70      932.73    150.04 o 
  14   0  18     1494.64     1950.49   1047.18 o 
  16   0  18      289.51      234.47     96.53 o 
  18   0  18        5.09       54.14     21.57 o 
 -28   1  18        2.78       45.78     14.88 o 
 -27   1  18        2.37       28.95     23.01 o 
 -26   1  18       22.74       41.77     21.42 o 
 -25   1  18       49.79       24.29     17.38 o 
 -24   1  18       61.50       60.72     14.26 o 
 -23   1  18      761.67      795.75     96.54 o 
 -22   1  18      237.85      290.39     39.28 o 
 -21   1  18       41.52       40.84     16.01 o 
 -20   1  18      690.44      805.12     86.73 o 
 -19   1  18      291.46      226.04     37.49 o 
 -18   1  18     1192.05     1228.77    133.30 o 
 -17   1  18     1243.52     1586.84     74.68 o 
 -16   1  18      666.29      650.78     81.56 o 
 -15   1  18        4.18       32.12     15.30 o 
 -14   1  18       52.43       46.00     16.63 o 
 -13   1  18       23.42       39.02     17.82 o 
 -12   1  18     1720.69     1917.60     63.36 o 
 -11   1  18      420.67      353.97     54.16 o 
 -10   1  18       74.98       67.47     16.07 o 
  -9   1  18      809.68      726.40     52.04 o 
  -8   1  18       11.83       18.72      6.67 o 
  -7   1  18      191.35      168.92     23.56 o 
  -6   1  18     1064.54     1140.61     59.46 o 
  -5   1  18      519.29      457.75     50.55 o 
  -4   1  18     1970.07     2011.43     54.20 o 
  -3   1  18      473.86      349.07     28.82 o 
  -2   1  18       50.83       46.70     11.31 o 
  -1   1  18     1081.36      951.83     50.02 o 
   0   1  18      864.80      823.67     66.65 o 
   1   1  18     3822.63     4117.69     74.64 o 
   2   1  18      192.87      184.84     25.60 o 
   3   1  18      215.38      208.97     26.35 o 
   4   1  18      540.19      582.94     71.12 o 
   5   1  18       29.19       20.07     14.74 o 
   6   1  18      881.97      855.61     93.28 o 
   7   1  18     3422.02     3554.47    116.12 o 
   8   1  18      630.14      559.43     66.16 o 
   9   1  18       37.48       43.10     37.24 o 
  10   1  18      135.24      160.12     34.64 o 
  11   1  18       11.20        9.45     29.19 o 
  12   1  18        2.11       16.69     15.15 o 
  13   1  18      309.14      215.13     33.52 o 
  14   1  18        7.76      -21.31     24.24 o 
  15   1  18       54.90       62.56     42.13 o 
  16   1  18        1.03       41.31     23.51 o 
  17   1  18       24.22       60.59     33.75 o 
 -27   2  18       29.37       62.12     21.09 o 
 -26   2  18       27.97        8.97     17.92 o 
 -25   2  18      508.67      401.36     68.81 o 
 -24   2  18        1.24       -0.51     37.55 o 
 -23   2  18      363.16      349.27     45.06 o 
 -22   2  18       19.71       28.64     13.77 o 
 -21   2  18      281.96      292.64     37.22 o 
 -20   2  18       44.67       43.63     17.72 o 
 -19   2  18        3.19        6.92     21.43 o 
 -18   2  18      604.51      596.80     86.66 o 
 -17   2  18       58.92       44.70     13.80 o 
 -16   2  18      777.96      709.10     69.25 o 
 -15   2  18      146.90      108.32     23.18 o 
 -14   2  18      409.27      428.79     51.86 o 
 -13   2  18       96.14       64.55     18.28 o 
 -12   2  18     8264.14     8891.39    132.89 o 
 -11   2  18     2165.78     2470.32     74.92 o 
 -10   2  18       50.16       41.51     12.88 o 
  -9   2  18     7079.42     7549.18     97.50 o 
  -8   2  18     1243.19     1280.03     56.71 o 
  -7   2  18     3610.27     3410.75     58.56 o 
  -6   2  18     7670.91     8148.30     96.50 o 
  -5   2  18     2522.25     2774.88     90.17 o 
  -4   2  18      101.51       15.51     24.78 o 
  -3   2  18     1766.12     1750.06     90.42 o 
  -2   2  18       74.23       78.29     18.71 o 
  -1   2  18     3495.76     3908.34    124.45 o 
   0   2  18      802.50      921.56    124.67 o 
   1   2  18     4479.13     5256.79     52.36 o 
   2   2  18     2192.32     2188.82     53.07 o 
   3   2  18      136.70       87.11     15.07 o 
   4   2  18       12.02      -16.22     21.22 o 
   5   2  18        7.35       28.18     11.89 o 
   6   2  18      397.95      454.29     59.44 o 
   7   2  18     1811.01     1801.26    115.41 o 
   8   2  18      242.58      227.09     25.54 o 
   9   2  18      146.66       91.08     15.33 o 
  10   2  18      468.07      443.81     49.61 o 
  11   2  18      424.48      469.80     76.00 o 
  12   2  18     1507.74     1651.88    174.77 o 
  13   2  18      272.45      213.55     43.23 o 
  14   2  18      207.62      222.25     47.05 o 
  15   2  18      385.75      333.70     70.43 o 
  16   2  18       82.09       47.79     49.87 o 
  17   2  18      181.43      242.62     76.28 o 
 -26   3  18      153.87       79.96     36.25 o 
 -25   3  18      155.95       97.85     46.93 o 
 -24   3  18      461.24      374.24     71.78 o 
 -23   3  18       14.50       58.77     24.71 o 
 -22   3  18      662.18      585.26     69.93 o 
 -21   3  18      811.62      814.55    101.96 o 
 -20   3  18       53.51       21.81     15.71 o 
 -19   3  18      272.72      344.63     58.86 o 
 -18   3  18      736.48      688.73     82.56 o 
 -17   3  18      475.69      447.32     44.97 o 
 -16   3  18      330.33      328.67     43.89 o 
 -15   3  18       38.42        8.29     23.43 o 
 -14   3  18      297.18      202.71     33.94 o 
 -13   3  18        2.94       20.22     11.52 o 
 -12   3  18      591.55      507.01     49.53 o 
 -11   3  18     1098.52      969.70    114.89 o 
 -10   3  18     1251.90     1249.06     61.47 o 
  -9   3  18      648.04      631.40     79.28 o 
  -8   3  18     4994.12     5040.73    184.45 o 
  -7   3  18       71.72       41.18     40.00 o 
  -6   3  18      289.38      262.15     43.64 o 
  -5   3  18       11.63       64.72    121.29 o 
  -4   3  18     1962.32     2215.06    150.51 o 
  -3   3  18     3428.64     3571.48     87.44 o 
  -2   3  18     2153.97     2365.93     92.33 o 
  -1   3  18     2863.73     3072.90    128.65 o 
   0   3  18      604.47      572.82     79.60 o 
   1   3  18       12.54       10.32     25.20 o 
   2   3  18     1055.67     1189.50    127.72 o 
   3   3  18      535.54      559.98     75.20 o 
   4   3  18     1049.39      967.65    120.47 o 
   5   3  18      771.96      805.66    102.49 o 
   6   3  18      356.30      337.93     51.01 o 
   7   3  18     1433.49     1720.95    107.65 o 
   8   3  18      164.82      112.50     25.99 o 
   9   3  18       47.37       39.20     19.62 o 
  10   3  18        1.16       19.17     24.84 o 
  11   3  18        2.66       -1.43     26.98 o 
  12   3  18      128.26      186.38     68.53 o 
  13   3  18      313.93      430.61     69.68 o 
  14   3  18      308.89      253.88     52.20 o 
  15   3  18        1.74       33.56     19.89 o 
  16   3  18      234.74      292.48     61.10 o 
 -25   4  18        1.24       23.25     15.24 o 
 -24   4  18       15.76       23.67     19.82 o 
 -23   4  18      250.26      192.15     43.47 o 
 -22   4  18      166.91      155.77     29.24 o 
 -21   4  18      173.12      125.87     26.35 o 
 -20   4  18      532.47      560.40     82.14 o 
 -19   4  18       29.38       46.00     13.55 o 
 -18   4  18       81.46       79.88     19.96 o 
 -17   4  18      574.31      608.75     66.91 o 
 -16   4  18       48.83       20.79     27.34 o 
 -15   4  18      256.06      207.01     35.49 o 
 -14   4  18        4.07       50.46     33.49 o 
 -13   4  18      115.04       61.04     15.47 o 
 -12   4  18      253.63      245.40     38.85 o 
 -11   4  18       14.63        0.01     31.01 o 
 -10   4  18     1104.75     1321.65    174.75 o 
  -9   4  18      321.06      354.20     53.19 o 
  -8   4  18     2567.89     2825.21    102.69 o 
  -7   4  18        4.45      -33.30     36.24 o 
  -6   4  18      239.74      280.97     45.57 o 
  -5   4  18       17.87       23.26     15.72 o 
  -4   4  18     1936.58     1940.69    324.81 o 
  -3   4  18      804.52      946.54    143.91 o 
  -2   4  18      995.53     1005.80     97.95 o 
  -1   4  18      232.68      252.84     34.44 o 
   0   4  18       20.36       47.45     18.03 o 
   1   4  18        3.48       22.11     16.37 o 
   2   4  18      588.96      778.38    101.25 o 
   3   4  18      712.75      833.70    117.81 o 
   4   4  18      167.72      235.61     63.58 o 
   5   4  18       56.46       21.45     16.69 o 
   6   4  18      217.28      162.76     38.18 o 
   7   4  18      303.67      267.32     96.64 o 
   8   4  18       38.73       30.83     27.51 o 
   9   4  18      780.93      782.50    124.79 o 
  10   4  18       27.53       -4.87     29.04 o 
  11   4  18       40.45       80.65     27.93 o 
  12   4  18       78.12       19.83     22.67 o 
  13   4  18       74.53       91.86     30.75 o 
  14   4  18      135.14      145.43     32.88 o 
 -22   5  18      110.09       90.63     40.46 o 
 -21   5  18       55.08       94.04     24.20 o 
 -20   5  18      111.63       84.01     28.81 o 
 -19   5  18      248.03      242.79     45.24 o 
 -18   5  18        0.26       -2.35     20.48 o 
 -17   5  18       68.20       63.78     20.47 o 
 -16   5  18        1.91       11.78     18.25 o 
 -15   5  18      618.86      564.41     84.92 o 
 -14   5  18        2.23      -23.07     26.99 o 
 -13   5  18     2888.83     3338.31    152.91 o 
 -12   5  18      621.75      591.53    116.69 o 
 -11   5  18      119.05      103.08     35.31 o 
 -10   5  18      659.55      743.39    118.85 o 
  -9   5  18       17.81        7.73     36.25 o 
  -8   5  18        3.30      -28.49     28.49 o 
  -7   5  18      131.46      119.26     42.92 o 
  -6   5  18      776.62      713.07     96.00 o 
  -5   5  18        1.01       50.27     21.50 o 
  -4   5  18      807.03      791.88    117.95 o 
  -3   5  18        5.85        0.08     38.85 o 
  -2   5  18      101.75       20.33     22.40 o 
  -1   5  18       57.56       39.93     14.48 o 
   0   5  18       31.59       31.93     20.93 o 
   1   5  18       77.86       30.11     21.93 o 
   2   5  18      426.20      410.69     74.95 o 
   3   5  18      336.68      290.14     57.46 o 
   4   5  18      139.72       94.69     27.25 o 
   5   5  18      662.46      904.22    142.54 o 
   6   5  18       75.66       27.65     38.90 o 
   7   5  18      237.99      298.56     57.16 o 
   8   5  18       96.66       13.79     67.46 o 
   9   5  18     1309.73     1335.71    268.67 o 
  10   5  18      106.02      119.27     32.94 o 
  11   5  18      723.22      723.86    137.58 o 
  12   5  18       43.12      -10.78     25.53 o 
 -19   6  18      658.92      644.24     96.10 o 
 -18   6  18      110.67      101.00     34.43 o 
 -17   6  18      172.67      209.03     34.65 o 
 -16   6  18        2.06       14.33     17.13 o 
 -15   6  18      145.39      125.10     29.46 o 
 -14   6  18        0.76       15.83     28.64 o 
 -13   6  18      407.09      441.04     56.81 o 
 -12   6  18      219.43      257.89     52.31 o 
 -11   6  18      289.43      263.44     41.41 o 
 -10   6  18        5.19       28.60     33.23 o 
  -9   6  18      298.10      361.02     69.07 o 
  -8   6  18      118.94       87.32     21.59 o 
  -7   6  18       10.27       32.74     16.57 o 
  -6   6  18      560.41      585.57     75.74 o 
  -5   6  18       33.88       59.12     18.47 o 
  -4   6  18      202.04      204.38     54.54 o 
  -3   6  18       23.60        3.44     24.80 o 
  -2   6  18      137.65      104.23     24.81 o 
  -1   6  18       28.17       35.04     27.19 o 
   0   6  18       14.62       13.54     43.63 o 
   1   6  18        1.86       55.51     29.47 o 
   2   6  18      391.81      451.66     70.49 o 
   3   6  18        1.76       -4.76     30.12 o 
   4   6  18      303.28      331.98     58.62 o 
   5   6  18      225.04      169.23     50.09 o 
   6   6  18      109.53       34.61     37.22 o 
   7   6  18       40.32       32.94     42.98 o 
   8   6  18       86.97       43.11     30.68 o 
   9   6  18       33.85       70.23     41.74 o 
 -14   7  18       22.27       67.85     25.49 o 
 -13   7  18      332.76      213.92     46.56 o 
 -12   7  18      275.01      211.72     78.50 o 
 -11   7  18      147.74      209.89     43.15 o 
 -10   7  18      388.39      434.81     70.07 o 
  -9   7  18        8.94       59.40     16.51 o 
  -8   7  18        1.89       26.80     24.25 o 
  -7   7  18        2.24       14.25     21.37 o 
  -6   7  18      179.05      146.82     66.70 o 
  -5   7  18       56.81       34.81     19.47 o 
  -4   7  18      195.12      170.59     46.64 o 
  -3   7  18       97.40       77.83     22.50 o 
  -2   7  18        5.05      -14.87     17.15 o 
  -1   7  18      255.88      187.79     38.98 o 
   0   7  18       63.15       30.91     24.08 o 
   1   7  18       32.68       18.44     25.13 o 
   2   7  18       19.65       68.29     35.98 o 
   3   7  18        1.83       51.36     33.14 o 
   4   7  18        0.04       65.21     23.97 o 
 -27   0  19      766.48      721.58    147.44 o 
 -25   0  19      566.43      520.24     91.21 o 
 -23   0  19       35.75       19.18     19.92 o 
 -21   0  19     2941.69     3379.33    255.11 o 
 -19   0  19       53.89       52.96     29.73 o 
 -17   0  19      574.23      496.39     78.03 o 
 -15   0  19     5766.69     6128.50    143.40 o 
 -13   0  19     1086.05      987.76    123.72 o 
 -11   0  19     1761.96     1794.06     98.72 o 
  -9   0  19     1466.82     1826.49    114.02 o 
  -7   0  19     3521.14     3786.38    181.76 o 
  -5   0  19     2913.79     3075.76     85.14 o 
  -3   0  19    16065.46    17893.81    411.27 o 
  -1   0  19     5453.79     6145.39    127.93 o 
   1   0  19      562.55      585.73     93.62 o 
   3   0  19     5778.19     6436.15    111.29 o 
   5   0  19      206.37      239.20     41.10 o 
   7   0  19      292.31      207.81     44.92 o 
   9   0  19      179.20      158.74     29.67 o 
  11   0  19      397.71      339.34     66.53 o 
  13   0  19     1637.14     2387.58   1279.08 o 
  15   0  19      187.44      104.36     30.86 o 
  17   0  19      734.22      608.22    200.19 o 
 -27   1  19      158.10       93.46     40.02 o 
 -26   1  19       23.02       28.26     21.54 o 
 -25   1  19      572.90      553.03     72.66 o 
 -24   1  19        6.33       -2.65     18.16 o 
 -23   1  19       75.87       54.64     21.49 o 
 -22   1  19      247.52      217.07     44.42 o 
 -21   1  19      135.74       91.48     17.96 o 
 -20   1  19        6.14       34.69     11.48 o 
 -19   1  19      224.48      267.34     31.46 o 
 -18   1  19      224.89      230.85     46.12 o 
 -17   1  19     1115.80     1114.17    101.46 o 
 -16   1  19     1870.60     1926.83     61.11 o 
 -15   1  19      176.66       81.81     17.02 o 
 -14   1  19       84.17       62.85     16.52 o 
 -13   1  19      423.69      485.36     62.15 o 
 -12   1  19      782.40      698.77     77.73 o 
 -11   1  19       17.31        0.59     14.31 o 
 -10   1  19     6300.72     6838.72     99.98 o 
  -9   1  19      351.57      362.99     33.63 o 
  -8   1  19      243.17      206.32     24.15 o 
  -7   1  19     2235.18     2316.53     55.81 o 
  -6   1  19        2.72       16.05     19.04 o 
  -5   1  19      821.79      804.40     67.38 o 
  -4   1  19     3396.99     3396.46    103.02 o 
  -3   1  19        8.25       13.08      9.61 o 
  -2   1  19      397.31      414.39     31.90 o 
  -1   1  19      772.40      679.67     52.52 o 
   0   1  19      978.38      976.19     70.84 o 
   1   1  19        8.55       -0.39     11.95 o 
   2   1  19      130.31       79.08     31.79 o 
   3   1  19     1195.23     1243.30     52.75 o 
   4   1  19      300.06      287.84     37.31 o 
   5   1  19       95.30       82.64     16.67 o 
   6   1  19      160.61      178.99     23.09 o 
   7   1  19       42.76       40.60     16.24 o 
   8   1  19      573.26      518.73     65.80 o 
   9   1  19      185.74      248.80     27.40 o 
  10   1  19       50.32       55.51     16.05 o 
  11   1  19      341.01      283.10     50.34 o 
  12   1  19       20.80       39.89     11.79 o 
  13   1  19      247.21      259.49     37.36 o 
  14   1  19       92.03       72.42     23.87 o 
  15   1  19        1.37       59.03     26.30 o 
  16   1  19        0.29       22.52     26.16 o 
 -27   2  19        1.22       57.99     19.97 o 
 -26   2  19        0.49       37.35     15.56 o 
 -25   2  19      103.15       56.27     27.06 o 
 -24   2  19        6.36        0.18     16.56 o 
 -23   2  19     1111.48     1072.83    126.23 o 
 -22   2  19      107.62       72.03     15.64 o 
 -21   2  19        3.87       11.86     22.55 o 
 -20   2  19      495.45      486.77     63.87 o 
 -19   2  19      123.27       84.62     19.23 o 
 -18   2  19     1120.98     1102.61    116.97 o 
 -17   2  19     1892.59     2041.20    109.53 o 
 -16   2  19      387.24      433.66     58.23 o 
 -15   2  19      260.39      275.16     30.21 o 
 -14   2  19     3128.48     3657.41     78.57 o 
 -13   2  19       15.61       12.91     18.55 o 
 -12   2  19     3473.58     3560.73     73.35 o 
 -11   2  19      169.94      125.78     23.86 o 
 -10   2  19      354.87      346.97     32.44 o 
  -9   2  19       87.68       54.80     14.48 o 
  -8   2  19     1325.59     1335.07     74.65 o 
  -7   2  19       76.86       52.32     10.68 o 
  -6   2  19     2146.51     2168.66     93.92 o 
  -5   2  19      608.57      617.13     65.66 o 
  -4   2  19      536.60      512.19     91.26 o 
  -3   2  19      484.50      482.71     68.66 o 
  -2   2  19        7.38       12.70     29.78 o 
  -1   2  19     3730.47     4201.78    177.07 o 
   0   2  19      561.77      460.59     83.78 o 
   1   2  19     3019.96     3546.73     69.04 o 
   2   2  19      395.01      361.16     38.48 o 
   3   2  19      509.67      476.30     51.49 o 
   4   2  19      427.37      425.09     52.48 o 
   5   2  19      393.69      392.51     46.22 o 
   6   2  19      888.63      843.83     89.51 o 
   7   2  19      108.64       75.16     21.73 o 
   8   2  19      819.34      775.73    151.86 o 
   9   2  19      614.09      567.53     89.35 o 
  10   2  19      913.65      915.95    179.87 o 
  11   2  19       42.20       40.63     26.65 o 
  12   2  19      332.60      355.12     75.66 o 
  13   2  19        5.39       35.86     21.13 o 
  14   2  19      136.01       93.04     33.16 o 
  15   2  19      309.63      321.83    134.09 o 
  16   2  19       53.01       20.00     26.10 o 
 -26   3  19        2.11        0.75     25.26 o 
 -25   3  19       71.17       59.21     21.92 o 
 -24   3  19       64.63       53.82     38.52 o 
 -23   3  19        0.34       20.23     16.89 o 
 -22   3  19      128.50       82.02     24.25 o 
 -21   3  19       76.63      109.66     37.54 o 
 -20   3  19      110.10      101.33     20.14 o 
 -19   3  19       15.87       14.66      9.84 o 
 -18   3  19       24.93       35.62     13.06 o 
 -17   3  19      612.26      549.29     63.22 o 
 -16   3  19      269.09      244.14     32.19 o 
 -15   3  19      843.98      966.39    121.22 o 
 -14   3  19     2819.74     3128.03     88.51 o 
 -13   3  19      673.75      679.52     62.86 o 
 -12   3  19     1586.43     1665.64     81.73 o 
 -11   3  19     3201.05     3523.36     61.31 o 
 -10   3  19      258.34      248.60     39.55 o 
  -9   3  19     2256.99     2261.29     70.14 o 
  -8   3  19     1787.44     2029.71    114.01 o 
  -7   3  19      776.25      849.23    119.52 o 
  -6   3  19      500.79      504.99     57.42 o 
  -5   3  19     1939.25     2083.64    148.16 o 
  -4   3  19      361.73      400.26     60.71 o 
  -3   3  19      266.43      380.47     46.40 o 
  -2   3  19       36.58       54.67     16.25 o 
  -1   3  19     1964.26     2122.93     92.89 o 
   0   3  19       14.61       48.93     26.43 o 
   1   3  19     1042.77     1123.61    175.18 o 
   2   3  19      407.42      376.91     50.57 o 
   3   3  19       30.00       53.35     30.76 o 
   4   3  19        1.72       40.15     14.32 o 
   5   3  19     1614.03     1836.55    118.33 o 
   6   3  19        4.38        4.17     18.72 o 
   7   3  19     1060.73     1115.37    126.21 o 
   8   3  19      287.15      188.58     33.54 o 
   9   3  19      387.96      493.37     93.80 o 
  10   3  19      608.52      664.48     93.84 o 
  11   3  19     1043.22     1254.82    201.44 o 
  12   3  19       17.64       -0.08     19.69 o 
  13   3  19      213.22      188.11     57.02 o 
  14   3  19      253.61      276.16     46.66 o 
  15   3  19       74.20       47.92     18.19 o 
 -24   4  19       40.11       -1.57     17.21 o 
 -23   4  19       81.63       50.35     23.93 o 
 -22   4  19       27.61       30.54     19.51 o 
 -21   4  19       47.93       34.85     35.83 o 
 -20   4  19        5.73       40.57     20.35 o 
 -19   4  19       94.48       99.53     24.11 o 
 -18   4  19       11.42       25.52     13.37 o 
 -17   4  19      122.40       87.62     24.11 o 
 -16   4  19      158.84      163.58     29.09 o 
 -15   4  19      433.57      543.58     76.21 o 
 -14   4  19      615.65      767.45     95.63 o 
 -13   4  19      543.37      655.40     92.66 o 
 -12   4  19        1.35       -5.89     21.10 o 
 -11   4  19      525.08      559.27     69.27 o 
 -10   4  19      112.48       84.85     28.65 o 
  -9   4  19      953.31      976.89    148.00 o 
  -8   4  19     1276.59     1290.13    189.07 o 
  -7   4  19      171.85      141.56     22.64 o 
  -6   4  19       21.43       19.01     15.69 o 
  -5   4  19       61.55       47.46     23.50 o 
  -4   4  19      972.58      991.11    119.21 o 
  -3   4  19       10.91       17.01     27.67 o 
  -2   4  19     1144.17     1271.25    152.36 o 
  -1   4  19        0.49       48.16     18.49 o 
   0   4  19      385.97      407.47     74.45 o 
   1   4  19       11.43       29.15     21.66 o 
   2   4  19       21.75       47.15     37.60 o 
   3   4  19      674.77      705.68    102.69 o 
   4   4  19       14.64       31.34     27.78 o 
   5   4  19        2.14        4.08     19.21 o 
   6   4  19      395.95      370.64     46.93 o 
   7   4  19      140.96      105.58     34.17 o 
   8   4  19      137.37      173.24     39.17 o 
   9   4  19       24.25       70.72     31.81 o 
  10   4  19       81.06      109.64     32.72 o 
  11   4  19       15.79       24.02     30.36 o 
  12   4  19       89.19       91.46     37.82 o 
  13   4  19       28.38       36.20     38.63 o 
 -22   5  19      197.43      115.10     42.58 o 
 -21   5  19        9.08      100.88     38.24 o 
 -20   5  19       34.05       34.35     27.00 o 
 -19   5  19        2.79       50.05     18.83 o 
 -18   5  19      267.77      270.60     37.80 o 
 -17   5  19      463.86      524.70     73.82 o 
 -16   5  19      255.72      197.34     41.50 o 
 -15   5  19       91.27      105.65     31.49 o 
 -14   5  19      110.71      123.69     30.15 o 
 -13   5  19       45.93       42.88     19.15 o 
 -12   5  19       38.85       71.92     36.05 o 
 -11   5  19      815.30      979.32    154.89 o 
 -10   5  19       48.28       55.71     21.17 o 
  -9   5  19      334.73      229.09     69.74 o 
  -8   5  19     1209.63     1453.86    153.76 o 
  -7   5  19      482.40      560.36     75.57 o 
  -6   5  19      890.81      876.93    136.62 o 
  -5   5  19      139.60      152.54     35.65 o 
  -4   5  19      426.39      464.80     66.27 o 
  -3   5  19       20.44       17.82     30.63 o 
  -2   5  19     3274.15     3945.09    113.09 o 
  -1   5  19        0.52       39.07     22.82 o 
   0   5  19      638.56      746.29    107.81 o 
   1   5  19        6.11      -12.13     26.17 o 
   2   5  19       10.84        4.85     18.97 o 
   3   5  19      221.14      238.57     58.44 o 
   4   5  19      358.88      401.30     61.67 o 
   5   5  19        1.29       62.40     52.40 o 
   6   5  19      167.56      107.73     32.14 o 
   7   5  19      485.96      556.32     95.63 o 
   8   5  19       12.06       -1.79     66.96 o 
   9   5  19      471.16      585.24    108.46 o 
  10   5  19       11.14        6.60     32.07 o 
  11   5  19       15.09        9.93     32.30 o 
 -19   6  19        2.22        2.02     61.54 o 
 -18   6  19       25.39       28.19     46.25 o 
 -17   6  19        0.39       40.32     19.56 o 
 -16   6  19       13.93       21.04     14.91 o 
 -15   6  19        0.77       52.00     30.50 o 
 -14   6  19       74.84       53.35     21.11 o 
 -13   6  19       18.41        8.53     23.22 o 
 -12   6  19       26.80       29.71     17.90 o 
 -11   6  19        0.40       55.00     17.41 o 
 -10   6  19       11.56       38.35     20.68 o 
  -9   6  19       12.36       17.03     17.18 o 
  -8   6  19        9.83       25.57     29.56 o 
  -7   6  19      485.11      460.12     73.71 o 
  -6   6  19      474.15      493.58     72.10 o 
  -5   6  19      313.84      285.95     61.89 o 
  -4   6  19      270.60      199.31     45.62 o 
  -3   6  19       25.97       41.92     16.46 o 
  -2   6  19      128.48      107.85     37.41 o 
  -1   6  19      191.78      252.12     47.19 o 
   0   6  19       72.61       54.91     27.75 o 
   1   6  19      335.01      309.03     54.04 o 
   2   6  19      136.22      142.87     32.28 o 
   3   6  19       17.44       24.77     50.88 o 
   4   6  19       22.22        4.53     27.21 o 
   5   6  19       51.78       82.75     34.76 o 
   6   6  19        6.84       48.43     23.38 o 
   7   6  19        7.79       40.98     22.93 o 
   8   6  19       64.44       64.13     20.15 o 
 -13   7  19       11.22       41.56     19.65 o 
 -12   7  19       39.13       62.35     24.65 o 
 -11   7  19       89.11       74.04     21.21 o 
 -10   7  19       37.20       41.21     31.30 o 
  -9   7  19       28.53       14.61     15.74 o 
  -8   7  19        1.38       19.59     18.73 o 
  -7   7  19        1.07       27.05     25.99 o 
  -6   7  19       38.01        4.93     20.80 o 
  -5   7  19        1.94       36.00     17.30 o 
  -4   7  19      446.93      448.73     72.82 o 
  -3   7  19        4.79       22.58     18.58 o 
  -2   7  19      223.05      147.25     48.93 o 
  -1   7  19       78.84       61.11     22.80 o 
   0   7  19       58.56       69.59     23.45 o 
   1   7  19      133.76       96.83     32.57 o 
   2   7  19       78.83       50.10     56.12 o 
 -26   0  20      152.72      117.47     33.31 o 
 -24   0  20       17.19       22.87     24.96 o 
 -22   0  20      320.54      393.59     54.38 o 
 -20   0  20      460.46      474.10     85.84 o 
 -18   0  20       16.47       76.77     29.41 o 
 -16   0  20      938.45      883.95    143.07 o 
 -14   0  20    12494.26    15110.82    279.38 o 
 -12   0  20     3616.85     3904.66    144.72 o 
 -10   0  20      559.36      503.35     91.80 o 
  -8   0  20     5560.24     5916.51    134.07 o 
  -6   0  20       42.24       46.56     17.97 o 
  -4   0  20     1216.35     1097.97     65.90 o 
  -2   0  20      386.03      328.27     54.61 o 
   0   0  20     3105.51     3543.50    173.41 o 
   2   0  20     1990.45     2112.52    116.15 o 
   4   0  20      113.25      115.08     39.84 o 
   6   0  20     1190.23     1493.08     87.65 o 
   8   0  20     3555.90     4274.89     95.01 o 
  10   0  20     2605.75     3437.28    146.72 o 
  12   0  20      931.22      795.08    295.95 o 
  14   0  20      537.54      608.88    164.51 o 
  16   0  20      787.20      551.04    208.06 o 
 -27   1  20      118.87      103.41     32.28 o 
 -26   1  20        0.79       -5.74     19.71 o 
 -25   1  20        3.79       67.15     18.88 o 
 -24   1  20       28.24       15.63     13.99 o 
 -23   1  20      189.84      122.96     28.44 o 
 -22   1  20      158.49      123.26     26.86 o 
 -21   1  20     1014.97     1015.13    118.51 o 
 -20   1  20      377.21      409.02     48.67 o 
 -19   1  20       10.91       16.16     21.92 o 
 -18   1  20       62.65       53.79     17.58 o 
 -17   1  20       19.77        5.70     17.11 o 
 -16   1  20      159.58      200.54     26.50 o 
 -15   1  20     1940.93     2064.76     77.53 o 
 -14   1  20       82.87       79.29     21.41 o 
 -13   1  20      194.68      120.52     25.82 o 
 -12   1  20      129.85       71.33     17.46 o 
 -11   1  20      180.27      167.44     30.75 o 
 -10   1  20       42.70       30.65     14.87 o 
  -9   1  20      253.65      254.73     34.07 o 
  -8   1  20       66.98       65.96     15.48 o 
  -7   1  20      656.44      669.41     60.72 o 
  -6   1  20      832.43      662.97     57.48 o 
  -5   1  20      171.56      146.31     20.49 o 
  -4   1  20      309.12      248.46     31.74 o 
  -3   1  20     1666.46     1749.26     50.52 o 
  -2   1  20      213.78      171.09     24.13 o 
  -1   1  20      371.96      366.52     41.12 o 
   0   1  20       63.03       36.16     17.88 o 
   1   1  20      365.96      269.55     36.48 o 
   2   1  20      310.72      318.09     46.86 o 
   3   1  20     2340.99     2554.28     63.31 o 
   4   1  20     1462.79     1535.08     56.76 o 
   5   1  20      130.47      137.20     21.79 o 
   6   1  20      812.99      741.98     89.47 o 
   7   1  20       51.90       28.01     14.33 o 
   8   1  20        0.48       17.89     10.16 o 
   9   1  20      532.57      405.41     53.83 o 
  10   1  20       61.57       58.81     11.85 o 
  11   1  20       21.56       21.44     16.60 o 
  12   1  20       18.89       -6.36     25.68 o 
  13   1  20        7.20       38.65     15.72 o 
  14   1  20       72.07       58.46     28.51 o 
  15   1  20      206.15      101.72     63.16 o 
  16   1  20      199.27      123.31     58.88 o 
 -27   2  20      208.20      122.45     47.78 o 
 -26   2  20      110.58      111.08     29.17 o 
 -25   2  20      132.92      129.23     30.66 o 
 -24   2  20       54.52       66.88     15.61 o 
 -23   2  20      945.17      969.63    112.66 o 
 -22   2  20       11.91       55.69     22.59 o 
 -21   2  20      205.91      127.49     41.59 o 
 -20   2  20      533.90      428.24     58.52 o 
 -19   2  20       84.67       59.75     16.85 o 
 -18   2  20      137.85      118.67     29.37 o 
 -17   2  20      492.20      466.74     52.80 o 
 -16   2  20     2449.78     2804.50     70.64 o 
 -15   2  20      518.79      444.15     48.75 o 
 -14   2  20        8.64       21.98     24.21 o 
 -13   2  20       96.96       41.67     17.46 o 
 -12   2  20     1995.31     2096.78    105.99 o 
 -11   2  20      313.03      281.67     41.94 o 
 -10   2  20     3263.32     3443.82     91.31 o 
  -9   2  20       51.63       48.26     37.12 o 
  -8   2  20     1052.40     1119.47     70.07 o 
  -7   2  20     2124.61     2073.41     71.48 o 
  -6   2  20        3.69        1.34      7.83 o 
  -5   2  20      748.92      753.27    106.28 o 
  -4   2  20      291.67      362.17     56.36 o 
  -3   2  20      535.95      726.45    128.00 o 
  -2   2  20     4129.44     4494.52    104.13 o 
  -1   2  20     1187.82     1231.39    158.99 o 
   0   2  20      570.52      628.22    113.31 o 
   1   2  20      690.23      696.02    126.48 o 
   2   2  20      766.34      676.19    101.84 o 
   3   2  20       84.51       74.70     20.41 o 
   4   2  20      150.78      120.15     27.24 o 
   5   2  20      679.64      693.70     85.86 o 
   6   2  20      631.90      578.42     85.14 o 
   7   2  20      974.58      840.28    111.93 o 
   8   2  20      387.27      273.45     51.04 o 
   9   2  20       27.17        1.52     10.45 o 
  10   2  20      420.34      431.32     88.23 o 
  11   2  20      211.45      202.09     61.07 o 
  12   2  20      273.14      339.09     65.89 o 
  13   2  20       33.30       76.86     26.99 o 
  14   2  20      102.98       55.38     26.58 o 
  15   2  20      105.72      190.60     58.52 o 
 -25   3  20      180.06      122.41     28.77 o 
 -24   3  20      453.97      444.33     68.95 o 
 -23   3  20      192.48      124.15     27.11 o 
 -22   3  20      190.44      152.04     41.00 o 
 -21   3  20        8.88       60.71     16.43 o 
 -20   3  20      565.76      550.09     82.82 o 
 -19   3  20      597.78      643.56     71.49 o 
 -18   3  20      292.32      261.49     45.64 o 
 -17   3  20       54.01       80.19     20.98 o 
 -16   3  20      350.67      296.43     36.88 o 
 -15   3  20       58.19        8.75     19.72 o 
 -14   3  20        4.37       26.00     19.73 o 
 -13   3  20      210.62      147.78     21.26 o 
 -12   3  20     1462.56     1516.33     84.71 o 
 -11   3  20        1.46        6.47     14.96 o 
 -10   3  20       29.91       23.09     21.96 o 
  -9   3  20       45.25       50.41     23.15 o 
  -8   3  20       62.28       55.58     19.92 o 
  -7   3  20      132.90      110.37     21.75 o 
  -6   3  20     2149.44     2369.69     99.37 o 
  -5   3  20      281.18      178.48     43.55 o 
  -4   3  20      541.04      523.47     78.07 o 
  -3   3  20      402.13      460.90     65.26 o 
  -2   3  20      420.76      449.33     65.65 o 
  -1   3  20      609.87      586.99     81.86 o 
   0   3  20     1348.30     1476.75    152.89 o 
   1   3  20      154.35      124.55     25.12 o 
   2   3  20      749.97      747.51     99.33 o 
   3   3  20       23.59       26.00     19.00 o 
   4   3  20     1777.50     1924.13    120.43 o 
   5   3  20       26.81        8.67     27.01 o 
   6   3  20      821.83      779.40    120.51 o 
   7   3  20       74.53       74.19     15.89 o 
   8   3  20        0.08        8.37     22.83 o 
   9   3  20      190.67      169.34     82.29 o 
  10   3  20       13.52       32.10     22.61 o 
  11   3  20       50.73       16.29     12.41 o 
  12   3  20      174.99      264.19     47.52 o 
  13   3  20       41.83       62.69     28.48 o 
  14   3  20      164.35      121.61     26.33 o 
 -24   4  20      123.87       82.26     22.13 o 
 -23   4  20       21.17       26.58     35.65 o 
 -22   4  20      301.85      219.31     52.27 o 
 -21   4  20       34.55       23.62     27.11 o 
 -20   4  20      200.59      162.91     25.29 o 
 -19   4  20      275.03      323.05     45.03 o 
 -18   4  20      385.46      367.24     49.96 o 
 -17   4  20      155.43      127.31     32.18 o 
 -16   4  20      206.58      147.83     29.94 o 
 -15   4  20      260.76      231.67     64.00 o 
 -14   4  20        7.68       47.08     28.54 o 
 -13   4  20        6.66       47.53     21.59 o 
 -12   4  20       57.38       79.91     39.66 o 
 -11   4  20       86.35       45.20     34.47 o 
 -10   4  20        0.14       22.89     20.47 o 
  -9   4  20       32.35       11.26     24.35 o 
  -8   4  20       56.71       -3.73     32.57 o 
  -7   4  20        0.69       24.04     30.32 o 
  -6   4  20       13.23       40.03     14.46 o 
  -5   4  20      150.09      169.62     35.77 o 
  -4   4  20      257.49      271.49     55.37 o 
  -3   4  20        1.83       -0.28     27.22 o 
  -2   4  20      289.51      339.58     48.70 o 
  -1   4  20       63.91       56.89     24.21 o 
   0   4  20      247.51      231.01     42.04 o 
   1   4  20      150.06      117.09     25.19 o 
   2   4  20      316.00      347.39     49.39 o 
   3   4  20      119.19       95.68     24.15 o 
   4   4  20        2.72       61.51     17.82 o 
   5   4  20     1765.40     1995.37    150.49 o 
   6   4  20      366.79      350.72     44.34 o 
   7   4  20        8.93        6.01     23.63 o 
   8   4  20      266.16      242.48     91.24 o 
   9   4  20       45.95       38.94     25.70 o 
  10   4  20        0.22       21.36     19.14 o 
  11   4  20       36.44       45.27     50.48 o 
  12   4  20        0.48       54.37     25.80 o 
 -21   5  20        5.97       14.24     26.46 o 
 -20   5  20       23.99       25.13     22.36 o 
 -19   5  20      221.22      194.64     31.10 o 
 -18   5  20       30.17        9.42     18.86 o 
 -17   5  20      944.34      926.33    130.56 o 
 -16   5  20      122.83      130.75     29.57 o 
 -15   5  20     1050.96     1132.31    139.69 o 
 -14   5  20       23.26       10.68     23.81 o 
 -13   5  20      776.62      823.79     94.60 o 
 -12   5  20        3.04       15.06     39.74 o 
 -11   5  20      479.86      540.08     81.42 o 
 -10   5  20       81.94       73.72     28.43 o 
  -9   5  20       23.34       28.80     22.82 o 
  -8   5  20       44.77       57.29     29.38 o 
  -7   5  20      325.02      240.69     52.26 o 
  -6   5  20        2.20      -17.78     31.72 o 
  -5   5  20     1117.51     1296.87    186.24 o 
  -4   5  20       91.08       42.41     29.75 o 
  -3   5  20       12.43      -29.36     29.36 o 
  -2   5  20       76.98       29.16     22.03 o 
  -1   5  20      212.92      174.68     39.13 o 
   0   5  20       99.53       87.10     27.16 o 
   1   5  20       16.89       20.41     16.11 o 
   2   5  20      539.57      579.34     87.87 o 
   3   5  20       33.97       42.34     23.77 o 
   4   5  20       73.76      120.37     22.54 o 
   5   5  20     1840.40     1790.79    400.13 o 
   6   5  20      140.51      169.17     44.11 o 
   7   5  20     1708.66     1661.22    374.48 o 
   8   5  20      295.70      202.56     47.98 o 
   9   5  20      455.67      432.53     82.68 o 
  10   5  20        0.08      -24.85     32.54 o 
 -18   6  20       88.99       52.15     23.08 o 
 -17   6  20      216.29      142.36     35.21 o 
 -16   6  20       81.16       59.74     26.14 o 
 -15   6  20       21.75        0.52     30.32 o 
 -14   6  20        0.78       49.56     24.33 o 
 -13   6  20        1.03        1.99     20.60 o 
 -12   6  20      192.33      129.13     58.78 o 
 -11   6  20       52.56       20.98     26.13 o 
 -10   6  20      373.98      385.61     73.68 o 
  -9   6  20        2.42       -1.96     31.82 o 
  -8   6  20        7.11       23.16     19.48 o 
  -7   6  20        2.14      -27.87     27.87 o 
  -6   6  20        1.62       26.90     31.80 o 
  -5   6  20       30.88       31.04     22.19 o 
  -4   6  20       25.33       51.72     26.09 o 
  -3   6  20       22.18       34.19     31.90 o 
  -2   6  20      136.49      102.15     29.53 o 
  -1   6  20      482.67      471.32     70.36 o 
   0   6  20      218.07      217.23     49.26 o 
   1   6  20       34.89       23.39     28.21 o 
   2   6  20      279.39      238.09     42.49 o 
   3   6  20      233.15      127.86     36.32 o 
   4   6  20       63.69       22.23     53.07 o 
   5   6  20        3.86       -0.89     34.37 o 
   6   6  20       19.59       53.57     22.88 o 
 -11   7  20        6.47        6.75     25.47 o 
 -10   7  20       37.78       31.16     29.55 o 
  -9   7  20       48.08       82.12     39.68 o 
  -8   7  20       30.97       92.33     28.66 o 
  -7   7  20      238.37      225.78     70.75 o 
  -6   7  20        2.12       15.31     24.67 o 
  -5   7  20       22.56       38.81     15.95 o 
  -4   7  20      515.71      381.47     88.75 o 
  -3   7  20       73.11       65.53     29.40 o 
  -2   7  20      278.71      341.67     57.31 o 
  -1   7  20      257.60      274.10     66.69 o 
   0   7  20       25.12        8.21     19.54 o 
 -27   0  21       52.61        7.08     22.27 o 
 -25   0  21      860.76      854.59    159.67 o 
 -23   0  21      441.90      489.34     69.15 o 
 -21   0  21      493.20      488.69     95.57 o 
 -19   0  21     1971.13     2366.54    138.79 o 
 -17   0  21      104.20      123.25     32.91 o 
 -15   0  21     1289.75     1223.35    201.85 o 
 -13   0  21      251.91      199.76     45.70 o 
 -11   0  21      451.63      400.55     88.47 o 
  -9   0  21      311.96      303.79     54.66 o 
  -7   0  21      358.03      445.79     95.45 o 
  -5   0  21     2866.93     3073.97    163.41 o 
  -3   0  21     6144.24     6641.03    165.22 o 
  -1   0  21     6337.28     7266.46    135.51 o 
   1   0  21     3211.70     3668.86    155.59 o 
   3   0  21     2056.14     2149.73    530.04 o 
   5   0  21     2229.66     2542.24    121.98 o 
   7   0  21      466.05      406.74     84.09 o 
   9   0  21      336.47      251.38     60.91 o 
  11   0  21        8.33       13.87     13.98 o 
  13   0  21       37.44       76.93     32.07 o 
 -27   1  21       56.42       46.26     18.15 o 
 -26   1  21      111.82       66.32     14.72 o 
 -25   1  21       98.58       55.35     15.95 o 
 -24   1  21      165.30      107.29     21.34 o 
 -23   1  21      153.33      149.75     27.84 o 
 -22   1  21        2.75       27.36     13.19 o 
 -21   1  21        0.69        9.79     15.18 o 
 -20   1  21       26.58       36.32     16.64 o 
 -19   1  21      180.08      184.32     22.37 o 
 -18   1  21      374.76      364.38     45.98 o 
 -17   1  21      151.40      155.11     22.87 o 
 -16   1  21      161.10      129.15     25.38 o 
 -15   1  21       20.50       21.82     17.39 o 
 -14   1  21     1166.56     1366.37     85.23 o 
 -13   1  21      151.18      119.60     22.04 o 
 -12   1  21      135.85       92.25     20.25 o 
 -11   1  21      409.95      504.65     54.57 o 
 -10   1  21       61.21       56.24     14.60 o 
  -9   1  21     1131.98     1161.37     70.25 o 
  -8   1  21     1178.61     1061.23     74.24 o 
  -7   1  21      655.06      592.53     77.58 o 
  -6   1  21      101.58       65.35     10.72 o 
  -5   1  21       39.08       15.36     37.87 o 
  -4   1  21      502.03      458.24     50.76 o 
  -3   1  21      711.52      706.99     63.18 o 
  -2   1  21     2861.16     3097.98     58.46 o 
  -1   1  21        0.02       24.02     12.08 o 
   0   1  21      151.19      118.39     18.82 o 
   1   1  21      338.14      457.50     54.03 o 
   2   1  21       34.69       10.74     14.67 o 
   3   1  21      466.90      438.12     52.90 o 
   4   1  21     2000.91     1982.40     76.20 o 
   5   1  21      171.89      168.59     29.90 o 
   6   1  21       10.54       26.60     17.93 o 
   7   1  21       30.09       23.04     26.81 o 
   8   1  21       16.30       24.90     13.34 o 
   9   1  21     1019.51      771.05    134.57 o 
  10   1  21       13.75       39.73     13.15 o 
  11   1  21      379.30      407.64     74.45 o 
  12   1  21      102.46       66.20     34.64 o 
  13   1  21        5.33       15.22     23.89 o 
  14   1  21       21.08      -12.74     32.58 o 
  15   1  21        0.38       47.27     34.84 o 
 -26   2  21        0.29      -14.09     21.28 o 
 -25   2  21       26.11       13.74     18.67 o 
 -24   2  21        9.14       17.51     19.94 o 
 -23   2  21      114.09       69.30     22.06 o 
 -22   2  21        0.84       52.99     14.58 o 
 -21   2  21      339.48      381.37     48.24 o 
 -20   2  21      566.21      578.53     73.56 o 
 -19   2  21        7.50       23.61     13.40 o 
 -18   2  21      359.87      388.55     53.95 o 
 -17   2  21      121.80      126.96     20.23 o 
 -16   2  21      946.81     1015.20     98.02 o 
 -15   2  21      102.88      108.05     19.61 o 
 -14   2  21      182.34      176.94     28.57 o 
 -13   2  21      285.59      162.32     55.91 o 
 -12   2  21      505.48      586.72     70.17 o 
 -11   2  21       10.78       -4.00     11.59 o 
 -10   2  21      812.68      802.93     68.87 o 
  -9   2  21      259.75      216.04     48.50 o 
  -8   2  21      144.52       96.42     24.33 o 
  -7   2  21       56.09       49.30     10.05 o 
  -6   2  21     1141.02     1107.68    182.62 o 
  -5   2  21      928.09      924.87    138.11 o 
  -4   2  21      564.42      706.17     87.72 o 
  -3   2  21      345.93      406.04     53.52 o 
  -2   2  21      146.37       98.66     36.13 o 
  -1   2  21       70.51       29.03     18.66 o 
   0   2  21        5.13       -2.67     14.57 o 
   1   2  21     1405.62     1599.62    133.06 o 
   2   2  21      329.56      314.64     57.00 o 
   3   2  21     1507.38     2027.68     88.93 o 
   4   2  21     1140.94     1039.99    150.65 o 
   5   2  21        3.81       -4.34     23.84 o 
   6   2  21      572.84      610.02     96.39 o 
   7   2  21       32.40       71.13     26.43 o 
   8   2  21      677.24      646.73    100.00 o 
   9   2  21       54.68       74.93     21.93 o 
  10   2  21      386.18      434.79     70.91 o 
  11   2  21      426.95      419.66     72.82 o 
  12   2  21      162.72      114.13     24.14 o 
  13   2  21      182.47      130.07     45.35 o 
 -25   3  21       41.72       41.03     21.13 o 
 -24   3  21        7.01       34.30     20.18 o 
 -23   3  21      105.78       86.89     18.96 o 
 -22   3  21       70.89       28.24     20.58 o 
 -21   3  21       54.21       37.68     14.61 o 
 -20   3  21      207.57      127.31     28.12 o 
 -19   3  21       37.20       37.28     26.14 o 
 -18   3  21       42.59       35.30     14.91 o 
 -17   3  21     1111.09     1058.93    108.01 o 
 -16   3  21        9.48       36.83     17.35 o 
 -15   3  21      358.88      426.08     68.58 o 
 -14   3  21       71.72      106.99     24.12 o 
 -13   3  21      462.94      541.14     69.14 o 
 -12   3  21     1292.12     1671.43    173.61 o 
 -11   3  21     1931.37     2160.13     98.94 o 
 -10   3  21      628.70      710.92     86.98 o 
  -9   3  21     1384.90     1495.26    189.34 o 
  -8   3  21       47.45       56.31     17.66 o 
  -7   3  21      780.21      827.64    115.01 o 
  -6   3  21      166.61      150.00     32.91 o 
  -5   3  21     1549.51     1771.40    142.10 o 
  -4   3  21      292.03      328.87     42.03 o 
  -3   3  21        2.57        2.21     17.13 o 
  -2   3  21      350.14      393.01     56.82 o 
  -1   3  21      299.97      257.44     52.30 o 
   0   3  21      253.24      255.47     46.66 o 
   1   3  21       51.94       14.79     33.46 o 
   2   3  21      342.38      332.40     42.62 o 
   3   3  21      256.30      301.48     43.20 o 
   4   3  21       38.51       12.00     25.47 o 
   5   3  21     1261.23     1436.68    133.59 o 
   6   3  21        0.02      -14.81     14.81 o 
   7   3  21     2034.82     2701.62    407.04 o 
   8   3  21        0.29       40.60     35.71 o 
   9   3  21      271.81      320.84    119.06 o 
  10   3  21        5.01       18.55     16.59 o 
  11   3  21      272.86      219.09     69.05 o 
  12   3  21       68.16       54.06     47.74 o 
  13   3  21      329.96      330.16     49.48 o 
 -23   4  21      123.86       66.79     82.74 o 
 -22   4  21       14.17       37.18     53.03 o 
 -21   4  21      191.38      147.39     31.54 o 
 -20   4  21       62.39       48.60     21.63 o 
 -19   4  21        4.88       19.93     46.02 o 
 -18   4  21      146.21      182.87     30.94 o 
 -17   4  21       51.89       41.31     26.06 o 
 -16   4  21      160.66      143.65     25.74 o 
 -15   4  21       33.43       51.40     24.81 o 
 -14   4  21       23.33       34.08     12.66 o 
 -13   4  21       97.89       82.92     39.58 o 
 -12   4  21       42.12       34.27     18.39 o 
 -11   4  21      434.45      335.33     49.82 o 
 -10   4  21       11.88        3.45     12.69 o 
  -9   4  21       45.33       52.04     50.02 o 
  -8   4  21       56.55       54.14     21.89 o 
  -7   4  21      477.78      529.75     65.26 o 
  -6   4  21     1665.24     1767.02    169.10 o 
  -5   4  21     1286.63     1333.79    234.87 o 
  -4   4  21        3.51       15.35     23.03 o 
  -3   4  21       77.74       64.97     17.94 o 
  -2   4  21       23.61       10.84     18.48 o 
  -1   4  21        1.58       34.11     32.42 o 
   0   4  21       18.23        9.47     32.04 o 
   1   4  21      348.88      365.03     75.36 o 
   2   4  21       66.39       38.84     19.50 o 
   3   4  21      387.43      421.02     65.28 o 
   4   4  21       96.58       67.28     20.67 o 
   5   4  21       10.55       34.91     20.32 o 
   6   4  21      233.94      242.81     44.00 o 
   7   4  21       37.01       21.04     56.65 o 
   8   4  21      177.55       64.65     37.00 o 
   9   4  21      110.46       71.94     20.18 o 
  10   4  21       99.32       54.22     43.61 o 
  11   4  21        0.67      -15.60     31.09 o 
 -21   5  21        1.31       54.26     22.17 o 
 -20   5  21      221.15      195.09     40.43 o 
 -19   5  21      128.45       86.77     27.67 o 
 -18   5  21      139.97      101.95     33.79 o 
 -17   5  21        3.06       14.19     23.37 o 
 -16   5  21       64.09       60.35     13.72 o 
 -15   5  21      362.62      408.61     54.82 o 
 -14   5  21      112.82       74.22     27.16 o 
 -13   5  21      153.49      166.44     39.54 o 
 -12   5  21        5.40       35.33     18.52 o 
 -11   5  21       64.25        8.71     56.14 o 
 -10   5  21       39.06       56.15     25.29 o 
  -9   5  21      534.32      574.38    102.02 o 
  -8   5  21       94.99       61.76     20.95 o 
  -7   5  21      165.58      122.23     38.81 o 
  -6   5  21      795.65     1009.34    149.15 o 
  -5   5  21      136.65      114.79     41.25 o 
  -4   5  21     3713.91     4610.70    163.35 o 
  -3   5  21        1.48       19.26     20.12 o 
  -2   5  21     1504.75     1572.24    209.64 o 
  -1   5  21       63.49       44.17     33.54 o 
   0   5  21      533.36      637.58     93.85 o 
   1   5  21      193.96      170.95     41.17 o 
   2   5  21     1723.03     1811.70    244.44 o 
   3   5  21        0.55        4.51     17.32 o 
   4   5  21      766.66      814.01    163.48 o 
   5   5  21      542.54      504.14     80.58 o 
   6   5  21      126.55      104.51     36.75 o 
   7   5  21       52.09       45.81     24.38 o 
   8   5  21       21.56       38.48     24.12 o 
   9   5  21      122.29       92.07     45.45 o 
 -17   6  21        0.26       35.34     31.61 o 
 -16   6  21        0.17        7.34     28.15 o 
 -15   6  21       93.90       96.27     33.79 o 
 -14   6  21       11.88       38.54     20.84 o 
 -13   6  21       12.99       14.07     26.38 o 
 -12   6  21      183.83      229.45     47.69 o 
 -11   6  21      161.26      126.22     30.44 o 
 -10   6  21       97.11       23.47     28.28 o 
  -9   6  21        0.42       15.92     19.76 o 
  -8   6  21       35.95       67.48     22.32 o 
  -7   6  21       47.04       36.91     26.75 o 
  -6   6  21        6.99       32.86     16.68 o 
  -5   6  21      188.46      157.65     36.24 o 
  -4   6  21      351.58      342.22     61.87 o 
  -3   6  21       63.49       44.80     31.78 o 
  -2   6  21        0.24        3.44     31.92 o 
  -1   6  21       79.31       94.69     39.91 o 
   0   6  21       90.07       63.78     22.38 o 
   1   6  21      247.75      201.35     61.72 o 
   2   6  21       10.35       -3.22     32.62 o 
   3   6  21        0.40      -28.51     31.48 o 
   4   6  21      101.40       39.82     26.09 o 
   5   6  21       60.98       24.64     96.64 o 
  -8   7  21       35.95       66.22     24.19 o 
  -7   7  21       26.68       26.44     16.02 o 
  -6   7  21      220.97      167.54     54.63 o 
  -5   7  21      218.29      151.16     38.35 o 
  -4   7  21      316.32      160.55     33.45 o 
 -26   0  22       27.72       44.68     17.64 o 
 -24   0  22       73.08       61.50     45.52 o 
 -22   0  22       39.37       -6.52     42.10 o 
 -20   0  22     1013.90     1259.78    181.41 o 
 -18   0  22     2085.43     2721.47    145.19 o 
 -16   0  22     2444.60     2731.52    188.45 o 
 -14   0  22     2885.77     3376.76    108.53 o 
 -12   0  22     2331.93     2666.46     94.31 o 
 -10   0  22     5482.87     6091.62    138.03 o 
  -8   0  22      857.74      903.60    140.63 o 
  -6   0  22      243.92      248.02     76.24 o 
  -4   0  22      169.30       99.04     24.73 o 
  -2   0  22      804.82      783.81    105.02 o 
   0   0  22     2600.40     2830.65     92.41 o 
   2   0  22        7.10       13.71     14.07 o 
   4   0  22     1446.94     1766.28    113.67 o 
   6   0  22      732.99      802.05    152.36 o 
   8   0  22     1232.97     1367.33    178.83 o 
  10   0  22      807.16      687.73    161.18 o 
 -26   1  22        7.06       16.04     15.63 o 
 -25   1  22       29.96       36.78     17.83 o 
 -24   1  22       10.59        2.07     19.32 o 
 -23   1  22        0.36       34.04     17.95 o 
 -22   1  22       25.15       23.17     10.86 o 
 -21   1  22       14.14       13.86     12.41 o 
 -20   1  22      463.55      514.45     65.90 o 
 -19   1  22      552.06      645.75     71.60 o 
 -18   1  22      163.98       82.57     22.13 o 
 -17   1  22       17.53       28.08     11.64 o 
 -16   1  22       26.21       44.07     13.51 o 
 -15   1  22       36.30       48.08     12.10 o 
 -14   1  22        5.40        8.09     16.47 o 
 -13   1  22     2169.16     2570.16    110.97 o 
 -12   1  22      865.70      784.95     90.41 o 
 -11   1  22      250.04      210.05     30.87 o 
 -10   1  22       47.04       62.14     18.22 o 
  -9   1  22       37.85       38.10     12.89 o 
  -8   1  22       41.58       25.61     12.95 o 
  -7   1  22     1332.74     1350.19     79.10 o 
  -6   1  22       79.09       42.77     17.60 o 
  -5   1  22      192.89      152.78     25.75 o 
  -4   1  22      619.80      670.55     93.14 o 
  -3   1  22        0.51       21.62     22.08 o 
  -2   1  22      136.07      161.79     25.82 o 
  -1   1  22        8.65       26.01     12.68 o 
   0   1  22     1025.31      920.66     75.87 o 
   1   1  22      131.46      101.22     20.23 o 
   2   1  22     2142.18     2367.26     64.45 o 
   3   1  22      200.25      155.75     30.88 o 
   4   1  22      307.16      298.50     43.52 o 
   5   1  22      461.95      456.01     62.14 o 
   6   1  22       25.48       35.89     18.66 o 
   7   1  22       40.96       29.92     15.54 o 
   8   1  22       41.54       50.90     16.96 o 
   9   1  22        2.11       35.20     18.64 o 
  10   1  22       65.61       67.58     41.70 o 
  11   1  22      175.92      206.95     76.04 o 
  12   1  22       28.93       36.29     37.97 o 
  13   1  22       38.20       53.09     43.93 o 
  14   1  22      125.58       22.86     26.63 o 
 -26   2  22       83.52       60.73     22.23 o 
 -25   2  22      168.98      158.33     30.38 o 
 -24   2  22        4.74       15.63     17.16 o 
 -23   2  22       74.02       70.46     22.35 o 
 -22   2  22        0.77        8.73     16.72 o 
 -21   2  22      545.41      616.61     91.80 o 
 -20   2  22        8.34       42.22     18.30 o 
 -19   2  22      291.81      283.20     58.43 o 
 -18   2  22       26.64       26.05     18.18 o 
 -17   2  22      329.88      344.16     46.59 o 
 -16   2  22      747.49      747.74     78.64 o 
 -15   2  22        4.23       -4.91     14.60 o 
 -14   2  22      879.41      857.36    117.51 o 
 -13   2  22      125.91      125.27     20.60 o 
 -12   2  22      344.23      368.17     41.02 o 
 -11   2  22       23.95       26.03     34.71 o 
 -10   2  22      420.55      405.28     47.30 o 
  -9   2  22      909.15      870.95    118.30 o 
  -8   2  22     1465.52     1533.25    135.78 o 
  -7   2  22     2306.95     2291.55     79.14 o 
  -6   2  22      575.70      633.59     97.71 o 
  -5   2  22      167.45      133.68     32.84 o 
  -4   2  22      291.97      270.33     42.63 o 
  -3   2  22      214.16      299.00     44.09 o 
  -2   2  22     1889.83     2138.99    151.38 o 
  -1   2  22     1186.15     1303.87    166.15 o 
   0   2  22        1.85       35.85     32.92 o 
   1   2  22     1145.93     1107.25    148.84 o 
   2   2  22        9.81       -5.89     17.17 o 
   3   2  22     1393.30     1602.01    264.72 o 
   4   2  22       86.53       67.45     18.01 o 
   5   2  22      331.75      315.77     43.74 o 
   6   2  22      604.39      568.86     97.27 o 
   7   2  22        0.87       18.64     18.43 o 
   8   2  22      325.20      332.81     50.67 o 
   9   2  22        4.89       22.20     17.53 o 
  10   2  22      251.50      158.44     47.93 o 
  11   2  22       14.78       55.16     22.15 o 
  12   2  22      323.50      287.50     45.75 o 
  13   2  22      115.24       68.64     44.79 o 
 -24   3  22      483.68      526.18     97.04 o 
 -23   3  22       90.00       55.74     25.65 o 
 -22   3  22      619.82      607.42     70.79 o 
 -21   3  22       22.37       45.82     19.91 o 
 -20   3  22      316.64      353.65     61.74 o 
 -19   3  22      273.65      239.06     40.81 o 
 -18   3  22     1014.51     1228.00     95.10 o 
 -17   3  22        2.33       28.14     19.24 o 
 -16   3  22        3.37       26.37     17.85 o 
 -15   3  22      182.80      196.69     30.93 o 
 -14   3  22       40.02       59.75     23.14 o 
 -13   3  22        0.10       24.49     15.34 o 
 -12   3  22        0.84      -25.19     28.23 o 
 -11   3  22       60.81       27.97     34.97 o 
 -10   3  22      446.35      460.47     68.35 o 
  -9   3  22      108.91      136.11     33.80 o 
  -8   3  22       78.15       39.40     22.84 o 
  -7   3  22      185.38      159.47     34.04 o 
  -6   3  22      793.15      781.67    125.57 o 
  -5   3  22       28.41       54.18     17.73 o 
  -4   3  22     2622.91     2978.37    106.90 o 
  -3   3  22      763.60      687.90    117.72 o 
  -2   3  22     1030.97     1145.32    130.27 o 
  -1   3  22        0.52      -22.60     24.09 o 
   0   3  22     2011.99     2539.06    126.16 o 
   1   3  22       35.70       31.63     22.24 o 
   2   3  22     2725.43     3075.57    133.69 o 
   3   3  22      339.35      286.49     55.36 o 
   4   3  22      448.62      557.41     69.70 o 
   5   3  22     1098.74     1054.30    175.90 o 
   6   3  22      145.24      100.61     25.49 o 
   7   3  22       12.70       13.27     14.29 o 
   8   3  22        1.00       18.51     52.66 o 
   9   3  22       41.45       62.38     20.70 o 
  10   3  22      107.18       53.15     40.54 o 
  11   3  22       38.71        7.70     23.16 o 
  12   3  22      119.73       50.59     45.60 o 
 -23   4  22       15.14       73.32     27.47 o 
 -22   4  22      112.03       79.00     27.09 o 
 -21   4  22       33.58       -7.14     36.07 o 
 -20   4  22        2.82       13.81     28.87 o 
 -19   4  22      333.01      251.24     45.89 o 
 -18   4  22       11.25       11.48     17.06 o 
 -17   4  22       56.65       83.17     33.75 o 
 -16   4  22      331.42      408.81     54.65 o 
 -15   4  22       29.58       73.58     24.01 o 
 -14   4  22       10.60       15.54     21.98 o 
 -13   4  22      165.54      128.29     41.11 o 
 -12   4  22        6.22       18.35     24.32 o 
 -11   4  22       21.83       43.65     17.61 o 
 -10   4  22     1059.30     1291.25    169.67 o 
  -9   4  22      560.85      546.19     73.22 o 
  -8   4  22      619.35      694.07     97.84 o 
  -7   4  22      100.04       88.02     25.64 o 
  -6   4  22        2.26       12.09     40.23 o 
  -5   4  22      243.42      159.38     43.03 o 
  -4   4  22      293.80      256.08     51.36 o 
  -3   4  22       14.93       41.83     19.80 o 
  -2   4  22      732.38      858.07    118.48 o 
  -1   4  22      218.91      309.32     38.87 o 
   0   4  22      106.51       81.20     32.38 o 
   1   4  22      852.52      871.61    142.58 o 
   2   4  22      147.93      107.53     39.41 o 
   3   4  22      349.37      220.44     31.73 o 
   4   4  22        0.79       25.95     17.63 o 
   5   4  22       42.99       94.94     37.91 o 
   6   4  22       66.81       42.24     35.54 o 
   7   4  22      209.77      205.58     49.87 o 
   8   4  22        4.01      -31.57     31.57 o 
   9   4  22       80.40       55.57     33.91 o 
  10   4  22       13.63       29.37     55.14 o 
 -20   5  22      205.15      222.51     32.93 o 
 -19   5  22      128.97      158.54     42.47 o 
 -18   5  22       12.21       43.95     29.29 o 
 -17   5  22      549.44      523.62     76.79 o 
 -16   5  22      142.36      119.71     28.89 o 
 -15   5  22     1148.28     1158.39    158.25 o 
 -14   5  22        4.02      -25.88     31.44 o 
 -13   5  22      446.34      478.30     58.68 o 
 -12   5  22       36.12       53.90     22.90 o 
 -11   5  22      407.94      376.57     54.72 o 
 -10   5  22       75.17       45.36     19.34 o 
  -9   5  22     2253.49     2806.89    237.58 o 
  -8   5  22      227.56      160.43     41.07 o 
  -7   5  22      691.35      794.24    115.98 o 
  -6   5  22       29.28       40.05     17.70 o 
  -5   5  22      248.36      221.24     53.68 o 
  -4   5  22        7.46       24.32     20.17 o 
  -3   5  22      211.72      147.75     37.93 o 
  -2   5  22      672.39      753.42    107.17 o 
  -1   5  22       18.24       11.52     22.00 o 
   0   5  22      678.40      693.06    125.99 o 
   1   5  22       48.21       72.07     20.50 o 
   2   5  22       55.29       41.15     18.59 o 
   3   5  22      543.91      842.13    118.01 o 
   4   5  22      191.69      141.01     36.66 o 
   5   5  22      427.14      498.94     64.29 o 
   6   5  22       71.98       43.06     36.22 o 
   7   5  22      856.91      893.26    217.47 o 
 -16   6  22      117.22      109.63     30.05 o 
 -15   6  22      178.67       72.93     30.39 o 
 -14   6  22      182.23       88.70     24.28 o 
 -13   6  22        0.07        0.80     23.09 o 
 -12   6  22        6.27       10.88     19.56 o 
 -11   6  22      129.54       44.15     19.23 o 
 -10   6  22       34.09       67.65     24.22 o 
  -9   6  22        4.18       32.17     19.33 o 
  -8   6  22       81.57       57.45     27.82 o 
  -7   6  22       54.97       41.34     24.47 o 
  -6   6  22       29.27      -21.02     28.62 o 
  -5   6  22       19.50       24.74     24.68 o 
  -4   6  22        9.24        3.91     36.38 o 
  -3   6  22        9.36       44.87     25.76 o 
  -2   6  22       46.83       58.14     33.51 o 
  -1   6  22      113.57       94.75     26.43 o 
   0   6  22      225.74      202.16     40.16 o 
   1   6  22        2.32      -21.57     35.48 o 
   2   6  22       42.23       41.65     18.16 o 
   3   6  22       77.83       -8.60     38.98 o 
 -25   0  23      154.85      209.54     54.26 o 
 -23   0  23     1733.62     1599.84    243.15 o 
 -21   0  23     1145.67     1214.92    205.65 o 
 -19   0  23      226.74      232.84     45.78 o 
 -17   0  23     1112.81     1252.53    185.43 o 
 -15   0  23      377.82      478.59     69.22 o 
 -13   0  23       85.30       75.67     21.71 o 
 -11   0  23     2831.29     2777.39    160.35 o 
  -9   0  23      125.00       64.27     21.02 o 
  -7   0  23      593.89      548.26     96.83 o 
  -5   0  23      645.20      754.71    138.77 o 
  -3   0  23     1455.95     1665.37     70.33 o 
  -1   0  23     3840.14     4312.59    105.76 o 
   1   0  23     7481.96     9041.39    214.58 o 
   3   0  23     2125.96     2488.71    124.15 o 
   5   0  23       89.70       72.84     26.45 o 
   7   0  23      234.38      130.71     48.31 o 
   9   0  23        0.55       34.75     23.78 o 
 -26   1  23        2.82       14.55     14.25 o 
 -25   1  23        1.31       21.30     11.62 o 
 -24   1  23       50.99       16.06     23.65 o 
 -23   1  23       18.90       36.15     16.89 o 
 -22   1  23       88.84       67.02     19.23 o 
 -21   1  23       25.64       16.23     14.02 o 
 -20   1  23       92.85       91.69     20.29 o 
 -19   1  23        9.35       31.22     15.03 o 
 -18   1  23      201.86      191.47     25.16 o 
 -17   1  23       87.20       65.88     14.02 o 
 -16   1  23        3.99       26.15     10.10 o 
 -15   1  23       19.65       19.31     16.62 o 
 -14   1  23        2.36       22.19     14.09 o 
 -13   1  23      319.37      270.31     37.35 o 
 -12   1  23      282.02      191.14     22.41 o 
 -11   1  23      421.39      357.64     53.04 o 
 -10   1  23       12.39       14.92     10.06 o 
  -9   1  23     1052.07      963.09     95.27 o 
  -8   1  23      534.23      528.41     65.31 o 
  -7   1  23      266.30      205.39     37.24 o 
  -6   1  23      661.58      668.32     76.02 o 
  -5   1  23       28.69       22.21     12.12 o 
  -4   1  23       21.04       38.22     12.32 o 
  -3   1  23      150.14       99.68     19.53 o 
  -2   1  23      659.85      666.51     68.01 o 
  -1   1  23        1.27       17.29     15.05 o 
   0   1  23     1090.92     1206.76    124.47 o 
   1   1  23     1091.84     1030.46    159.92 o 
   2   1  23        0.66       11.90     16.68 o 
   3   1  23       88.31      100.94     25.08 o 
   4   1  23      153.30      165.19     27.83 o 
   5   1  23       30.01       37.46     13.65 o 
   6   1  23      132.95      114.60     25.50 o 
   7   1  23       80.12       69.89     23.37 o 
   8   1  23        8.77       48.77     32.91 o 
   9   1  23        1.72      -14.37     18.25 o 
  10   1  23        5.15       30.82     15.84 o 
  11   1  23       37.50       25.45     19.12 o 
  12   1  23       16.54       46.03     31.82 o 
  13   1  23       58.54      -30.57     30.57 o 
 -25   2  23      242.26      237.88     34.33 o 
 -24   2  23        5.49       14.83     21.24 o 
 -23   2  23       25.03       52.94     13.46 o 
 -22   2  23        4.34       41.58     13.61 o 
 -21   2  23      119.90      115.21     24.48 o 
 -20   2  23      267.86      220.69     34.39 o 
 -19   2  23      138.68      105.10     23.67 o 
 -18   2  23      946.45      967.48    106.66 o 
 -17   2  23      106.68       58.90     17.66 o 
 -16   2  23      150.35      169.33     41.77 o 
 -15   2  23       97.88      124.92     22.47 o 
 -14   2  23     1037.03     1076.73    116.56 o 
 -13   2  23     1548.88     1678.65    169.27 o 
 -12   2  23      210.09      203.74     29.97 o 
 -11   2  23       13.55       27.34     15.10 o 
 -10   2  23      371.24      264.43     60.59 o 
  -9   2  23      756.73      623.46    157.88 o 
  -8   2  23     2917.11     3239.99    122.87 o 
  -7   2  23      399.34      422.89     67.27 o 
  -6   2  23      214.96      228.32     36.50 o 
  -5   2  23     1151.81     1031.77    137.32 o 
  -4   2  23       41.59       41.69     18.07 o 
  -3   2  23     1505.72     1688.63     97.35 o 
  -2   2  23      387.22      395.66     59.26 o 
  -1   2  23      999.15     1093.80    141.03 o 
   0   2  23        5.54        2.21     18.92 o 
   1   2  23      546.15      567.56     85.97 o 
   2   2  23      366.55      324.18     52.99 o 
   3   2  23      826.66      654.95    125.75 o 
   4   2  23      681.55      583.40    113.72 o 
   5   2  23      343.51      288.77     52.63 o 
   6   2  23      805.57      749.51    123.82 o 
   7   2  23      187.78      175.04     35.56 o 
   8   2  23      257.84      221.39     69.69 o 
   9   2  23        0.88        2.37     20.52 o 
  10   2  23      236.10      126.75     27.88 o 
  11   2  23        9.76        5.80     59.91 o 
  12   2  23      548.75      497.28    160.77 o 
 -24   3  23       64.68       46.23     26.93 o 
 -23   3  23       21.55       -3.38     42.26 o 
 -22   3  23        0.02        2.91     26.60 o 
 -21   3  23       64.34       42.99     19.60 o 
 -20   3  23       91.57       63.86     28.82 o 
 -19   3  23      132.33       92.31     21.72 o 
 -18   3  23        2.41       23.94     23.50 o 
 -17   3  23      484.73      630.99    111.54 o 
 -16   3  23       83.51       83.39     25.70 o 
 -15   3  23      774.71      958.05    124.78 o 
 -14   3  23       35.62       58.01     48.61 o 
 -13   3  23      817.05      893.01    131.90 o 
 -12   3  23      224.79      215.50     61.12 o 
 -11   3  23     1657.20     1649.99    185.39 o 
 -10   3  23        0.68       32.56     18.64 o 
  -9   3  23      959.53     1003.83    152.56 o 
  -8   3  23       85.75       39.61     21.94 o 
  -7   3  23     1668.87     1604.61    164.54 o 
  -6   3  23      682.24      717.86     99.51 o 
  -5   3  23      645.22      843.74    113.45 o 
  -4   3  23        0.25        6.45     36.39 o 
  -3   3  23        0.69       27.76     16.24 o 
  -2   3  23       62.58       72.31     25.47 o 
  -1   3  23        8.46      -10.30     21.32 o 
   0   3  23      796.67      723.57    104.77 o 
   1   3  23        0.87      -19.91     19.91 o 
   2   3  23      136.12      107.12     23.44 o 
   3   3  23      804.16      957.71    132.69 o 
   4   3  23      124.63      112.71     23.98 o 
   5   3  23      625.66      549.17    100.60 o 
   6   3  23        0.88       42.58     21.08 o 
   7   3  23      491.23      468.75     90.79 o 
   8   3  23       69.57       38.22     24.60 o 
   9   3  23      461.37      513.48    115.94 o 
  10   3  23      128.51       99.16     38.49 o 
  11   3  23      207.05      158.32     75.28 o 
 -22   4  23       29.13        5.32     34.41 o 
 -21   4  23       35.00       26.22     28.34 o 
 -20   4  23      275.38      237.89     40.65 o 
 -19   4  23      249.18      233.49     44.70 o 
 -18   4  23        3.85        2.91     26.13 o 
 -17   4  23        2.58       17.26     15.47 o 
 -16   4  23       36.16       75.71     26.20 o 
 -15   4  23       41.26       19.45     17.22 o 
 -14   4  23        4.10       27.19     24.86 o 
 -13   4  23       66.72       60.35     25.65 o 
 -12   4  23       21.69       47.96     26.31 o 
 -11   4  23      360.13      321.22     44.18 o 
 -10   4  23      165.84      154.34     38.39 o 
  -9   4  23        1.86       26.83     44.84 o 
  -8   4  23       71.12       68.80     22.28 o 
  -7   4  23       17.88       55.44     20.44 o 
  -6   4  23      346.15      363.27     57.68 o 
  -5   4  23      187.45      105.58     31.53 o 
  -4   4  23      221.53      170.12     31.84 o 
  -3   4  23       74.41       87.94     24.65 o 
  -2   4  23        6.94       22.89     22.63 o 
  -1   4  23      167.43      109.66     25.02 o 
   0   4  23        8.21        7.95     21.19 o 
   1   4  23        8.99       22.12     21.13 o 
   2   4  23        0.75       15.52     25.00 o 
   3   4  23      174.02      235.70     51.47 o 
   4   4  23      294.27      254.87     40.70 o 
   5   4  23      148.33      157.20     48.40 o 
   6   4  23      128.08       62.45     62.22 o 
   7   4  23       12.79        8.27     45.92 o 
   8   4  23        4.33       43.18     25.03 o 
   9   4  23      206.67      189.35     50.25 o 
 -19   5  23      138.57       82.28     34.15 o 
 -18   5  23      216.94      200.09     36.67 o 
 -17   5  23      135.51      113.59     30.96 o 
 -16   5  23      134.82      144.67     33.49 o 
 -15   5  23       11.81       28.36     18.60 o 
 -14   5  23      491.86      544.15     85.00 o 
 -13   5  23      456.34      538.42     71.39 o 
 -12   5  23      226.24      195.00     33.64 o 
 -11   5  23      104.74      109.15     32.25 o 
 -10   5  23       98.14       67.08     22.56 o 
  -9   5  23      136.66       89.70     32.81 o 
  -8   5  23      123.70       68.82     23.70 o 
  -7   5  23      409.20      406.52     60.30 o 
  -6   5  23      280.93      337.70     46.25 o 
  -5   5  23       33.81       30.38     22.87 o 
  -4   5  23     1505.62     1572.77    220.20 o 
  -3   5  23        6.01       30.85     24.18 o 
  -2   5  23     1218.37     1337.80    203.87 o 
  -1   5  23       83.61       51.08     21.97 o 
   0   5  23      365.93      397.99     58.69 o 
   1   5  23       34.10       11.31     26.84 o 
   2   5  23      932.76      949.53    148.57 o 
   3   5  23        8.12       60.72     20.79 o 
   4   5  23      421.17      432.11     52.92 o 
   5   5  23      114.09       87.13     42.27 o 
   6   5  23       10.88       38.23     34.34 o 
 -14   6  23       48.59       48.31     21.72 o 
 -13   6  23      168.53      103.60     33.72 o 
 -12   6  23       33.81       22.43     21.84 o 
 -11   6  23        2.18        7.69     22.95 o 
 -10   6  23       48.87       53.56     18.44 o 
  -9   6  23       55.51       50.71     27.10 o 
  -8   6  23       73.29       94.62     27.88 o 
  -7   6  23       14.37       45.02     21.28 o 
  -6   6  23        3.57      -15.32     33.83 o 
  -5   6  23       56.85       58.60     24.76 o 
  -4   6  23        3.68       17.23     40.00 o 
  -3   6  23      194.62      147.53     44.16 o 
  -2   6  23       33.76        8.29     16.49 o 
  -1   6  23      168.86       67.95     37.87 o 
   0   6  23      255.02      288.38     71.04 o 
   1   6  23       74.67       95.12     41.90 o 
 -26   0  24       16.53       51.46     27.20 o 
 -24   0  24       20.56       22.30     57.38 o 
 -22   0  24       41.26       21.98     34.30 o 
 -20   0  24        0.74       23.50     16.62 o 
 -18   0  24      358.89      341.54     65.35 o 
 -16   0  24      730.75      877.99    146.68 o 
 -14   0  24     1462.46     1874.70    167.79 o 
 -12   0  24     2899.80     3453.23    112.59 o 
 -10   0  24     6429.54     7389.23    149.90 o 
  -8   0  24      153.82      206.36     40.51 o 
  -6   0  24      214.29      112.83     29.71 o 
  -4   0  24     5076.32     6440.00    267.80 o 
  -2   0  24     1028.23     1118.15    130.07 o 
   0   0  24      280.28      235.74     53.36 o 
   2   0  24       17.26       85.23     22.46 o 
   4   0  24      907.26      999.67    144.20 o 
   6   0  24     1168.12     1086.39    279.64 o 
   8   0  24      308.64      211.29     50.26 o 
 -25   1  24       55.34       28.49     15.40 o 
 -24   1  24       68.64       88.27     19.32 o 
 -23   1  24      138.35      124.18     24.57 o 
 -22   1  24      132.43       95.74     24.09 o 
 -21   1  24       93.83       75.84     15.53 o 
 -20   1  24        5.47        9.07     14.26 o 
 -19   1  24       81.22       64.77     14.13 o 
 -18   1  24        0.49       22.56     20.82 o 
 -17   1  24      817.09      955.10    118.29 o 
 -16   1  24       60.29       53.36     14.05 o 
 -15   1  24        0.31       13.92      9.90 o 
 -14   1  24      311.98      265.32     45.15 o 
 -13   1  24      124.97      138.73     31.03 o 
 -12   1  24        1.37       21.51     16.29 o 
 -11   1  24      719.04      782.82     87.52 o 
 -10   1  24        1.65       27.93     27.89 o 
  -9   1  24      371.97      222.84     35.37 o 
  -8   1  24      731.76      654.15     68.12 o 
  -7   1  24       49.82        8.41     10.25 o 
  -6   1  24      572.77      531.16    110.84 o 
  -5   1  24      935.23      826.94    113.18 o 
  -4   1  24      115.87       85.12     18.01 o 
  -3   1  24       16.44        2.25     14.67 o 
  -2   1  24      813.33      680.17    109.54 o 
  -1   1  24        5.07       11.34     24.13 o 
   0   1  24      227.46      322.04     41.19 o 
   1   1  24       38.75       15.24     18.38 o 
   2   1  24       51.40       53.55     20.54 o 
   3   1  24      368.35      369.41     57.09 o 
   4   1  24      134.40      126.34     27.83 o 
   5   1  24       16.62       30.50     18.95 o 
   6   1  24      356.33      296.18     53.13 o 
   7   1  24      250.91      242.56     46.53 o 
   8   1  24      206.54      117.61     28.19 o 
   9   1  24        4.88        3.47     41.20 o 
  10   1  24       69.39       26.06     15.58 o 
  11   1  24       80.72       35.49     26.15 o 
 -25   2  24      113.37      103.97     26.85 o 
 -24   2  24       89.22       71.05     15.04 o 
 -23   2  24      365.91      373.04     43.12 o 
 -22   2  24       14.89       23.11     15.46 o 
 -21   2  24      282.12      309.89     65.47 o 
 -20   2  24       14.29       45.88     13.84 o 
 -19   2  24      492.58      575.95    111.94 o 
 -18   2  24        4.02       17.22     17.98 o 
 -17   2  24      367.85      433.65     60.60 o 
 -16   2  24        3.59       44.16     25.15 o 
 -15   2  24      270.40      220.31     52.51 o 
 -14   2  24      120.57      144.59     29.94 o 
 -13   2  24      699.61      709.45     95.19 o 
 -12   2  24     1788.29     2023.69    112.05 o 
 -11   2  24       45.89       31.72     17.74 o 
 -10   2  24        9.14       15.59     31.07 o 
  -9   2  24     1209.41      998.23    172.59 o 
  -8   2  24       12.82       44.34     33.87 o 
  -7   2  24      377.96      177.17     40.08 o 
  -6   2  24     1181.61     1258.33    165.22 o 
  -5   2  24       44.97       47.67     17.62 o 
  -4   2  24        3.42       19.11     41.79 o 
  -3   2  24      364.86      343.16     57.71 o 
  -2   2  24      125.76       95.79     32.79 o 
  -1   2  24     2710.87     3253.17     92.14 o 
   0   2  24      250.83      220.97     33.44 o 
   1   2  24     1567.10     2012.38     92.92 o 
   2   2  24      828.63      796.84    118.25 o 
   3   2  24      432.81      443.39     73.35 o 
   4   2  24      229.19      208.91     36.61 o 
   5   2  24      387.00      414.15     76.11 o 
   6   2  24      149.21      124.91     23.18 o 
   7   2  24       85.87      103.28     24.62 o 
   8   2  24      526.80      440.91    106.69 o 
   9   2  24       16.69        8.63     28.39 o 
  10   2  24      100.66       30.95     32.02 o 
  11   2  24        7.04      -14.09     25.06 o 
 -23   3  24       56.17       75.16     25.53 o 
 -22   3  24      543.27      562.02    101.21 o 
 -21   3  24        6.72       20.06     28.76 o 
 -20   3  24      417.70      412.52     58.90 o 
 -19   3  24        0.26       16.82     32.98 o 
 -18   3  24      193.47      226.09     43.36 o 
 -17   3  24      253.31      198.82     43.96 o 
 -16   3  24     1062.10     1161.95    167.80 o 
 -15   3  24      238.80      213.79     50.33 o 
 -14   3  24       24.68        4.97     21.23 o 
 -13   3  24      133.39      135.56     31.09 o 
 -12   3  24       13.71       10.26     44.47 o 
 -11   3  24      859.99      853.04    123.58 o 
 -10   3  24       65.85       83.36     18.28 o 
  -9   3  24       49.75       17.42     17.73 o 
  -8   3  24      808.61      879.75    113.56 o 
  -7   3  24       55.23      -11.68     22.17 o 
  -6   3  24      645.33      665.47     98.51 o 
  -5   3  24       10.44       60.42     39.17 o 
  -4   3  24     1647.12     2017.95    166.83 o 
  -3   3  24      108.15      127.79     31.60 o 
  -2   3  24     2438.71     2888.41    139.38 o 
  -1   3  24      286.96      266.85     45.07 o 
   0   3  24      668.33      776.65    102.07 o 
   1   3  24      597.52      632.59     91.62 o 
   2   3  24      558.43      621.13     94.69 o 
   3   3  24       40.01       36.68     25.65 o 
   4   3  24      629.37      640.83    122.04 o 
   5   3  24      350.21      353.15     69.08 o 
   6   3  24       65.45       62.25     39.09 o 
   7   3  24      196.75       96.34     27.78 o 
   8   3  24       10.33       12.33     21.67 o 
   9   3  24        7.78       -3.95     31.44 o 
 -21   4  24      129.78      104.81     31.54 o 
 -20   4  24        4.17       11.41     23.99 o 
 -19   4  24        1.47       41.55     21.71 o 
 -18   4  24        3.18       27.75     21.94 o 
 -17   4  24       46.93       43.50     34.84 o 
 -16   4  24       23.32      -26.87     29.79 o 
 -15   4  24      452.56      468.63     66.57 o 
 -14   4  24       86.17       59.08     31.39 o 
 -13   4  24        2.50       -7.26     23.14 o 
 -12   4  24       78.77       50.71     21.65 o 
 -11   4  24       75.97       13.94     18.48 o 
 -10   4  24        5.09       14.43     47.15 o 
  -9   4  24       97.87       60.17     25.03 o 
  -8   4  24       22.13       17.84     14.80 o 
  -7   4  24       19.83       19.44     21.85 o 
  -6   4  24       11.87       78.58     29.29 o 
  -5   4  24       78.05       40.93     22.67 o 
  -4   4  24       55.23       44.57     17.21 o 
  -3   4  24       34.09       28.78     12.46 o 
  -2   4  24      445.45      375.90     64.26 o 
  -1   4  24      342.48      233.76     39.65 o 
   0   4  24      263.12      303.68     59.00 o 
   1   4  24       27.04        8.75     30.59 o 
   2   4  24        4.26       27.09     20.18 o 
   3   4  24      146.59       92.56     20.94 o 
   4   4  24       76.89       24.59     35.84 o 
   5   4  24        1.26       34.33     62.27 o 
   6   4  24      247.78      214.25     44.56 o 
   7   4  24       43.50       88.14     27.27 o 
 -18   5  24      230.67      202.01     44.49 o 
 -17   5  24        1.54       10.48     46.97 o 
 -16   5  24       31.42       24.47     40.46 o 
 -15   5  24      380.08      342.68     62.08 o 
 -14   5  24        2.24       35.53     24.67 o 
 -13   5  24      721.87      711.71    101.39 o 
 -12   5  24        0.28       64.47     38.66 o 
 -11   5  24      261.04      136.35     38.88 o 
 -10   5  24        1.62       43.61     22.70 o 
  -9   5  24      771.63      865.07    157.52 o 
  -8   5  24        7.92       24.03     19.51 o 
  -7   5  24      790.96      857.21    130.15 o 
  -6   5  24      149.95      103.61     34.59 o 
  -5   5  24       99.27       97.08     38.44 o 
  -4   5  24      384.82      414.21     68.14 o 
  -3   5  24       71.06       71.65     24.57 o 
  -2   5  24      255.65      186.60     49.14 o 
  -1   5  24        8.27       46.05     43.25 o 
   0   5  24      398.61      411.29     75.69 o 
   1   5  24       43.29       48.43     16.19 o 
   2   5  24      101.61       66.16     26.80 o 
   3   5  24      232.01      187.08     44.71 o 
   4   5  24       33.49       65.80     27.01 o 
 -12   6  24       13.93        6.18     18.01 o 
 -11   6  24       80.82       96.04     26.80 o 
 -10   6  24        5.16       45.29     29.18 o 
  -9   6  24       10.70       10.39     38.29 o 
  -8   6  24      297.38      307.16     45.96 o 
  -7   6  24       15.54       33.07     26.58 o 
  -6   6  24      210.05      186.97     42.56 o 
  -5   6  24        7.95       59.13     20.42 o 
  -4   6  24       19.83       36.21     35.48 o 
  -3   6  24       24.60       59.88     24.41 o 
  -2   6  24       12.82       12.57     23.39 o 
 -25   0  25      579.70      606.18    151.99 o 
 -23   0  25      163.91      199.87     69.40 o 
 -21   0  25     1180.52     1651.11    347.96 o 
 -19   0  25      267.99      207.51     51.31 o 
 -17   0  25      232.15      263.05     67.63 o 
 -15   0  25     1744.36     1991.10    113.49 o 
 -13   0  25       78.52       42.96     25.69 o 
 -11   0  25      112.07       77.84     21.71 o 
  -9   0  25       22.51        8.45     24.72 o 
  -7   0  25     3344.37     3532.01     97.51 o 
  -5   0  25     2910.40     3256.46    128.15 o 
  -3   0  25     1226.63      790.56    296.42 o 
  -1   0  25     1636.50     1829.26    130.83 o 
   1   0  25     1503.62     1747.78    317.19 o 
   3   0  25      287.22      421.27    111.07 o 
   5   0  25       65.43       77.41     26.40 o 
   7   0  25       10.02      -29.96     29.96 o 
   9   0  25      170.61      138.38     62.17 o 
 -25   1  25        0.01       21.74     20.87 o 
 -24   1  25        1.70       26.60     21.05 o 
 -23   1  25       49.21       30.86     12.49 o 
 -22   1  25      133.57       91.42     25.44 o 
 -21   1  25       26.71       20.57     17.46 o 
 -20   1  25       84.79       64.73     17.29 o 
 -19   1  25        5.50      -15.74     23.88 o 
 -18   1  25       41.36       49.03     18.17 o 
 -17   1  25      105.93       48.52     12.08 o 
 -16   1  25       18.54       35.31     13.01 o 
 -15   1  25      117.46      113.18     27.82 o 
 -14   1  25      318.05      319.39     53.33 o 
 -13   1  25      126.64       78.22     13.71 o 
 -12   1  25       55.97       36.02     20.08 o 
 -11   1  25      329.83      275.63     43.19 o 
 -10   1  25        6.60       15.28     15.17 o 
  -9   1  25       28.84        9.77     21.40 o 
  -8   1  25       83.44       70.21     22.25 o 
  -7   1  25      253.42      224.57     55.83 o 
  -6   1  25       12.76       39.94     30.42 o 
  -5   1  25       51.41       39.96     28.54 o 
  -4   1  25      696.79      706.93    104.15 o 
  -3   1  25      612.62      668.41     98.09 o 
  -2   1  25      146.74       82.17     22.20 o 
  -1   1  25      849.39      819.99    138.44 o 
   0   1  25       84.70      122.45     25.26 o 
   1   1  25      733.22      728.21    118.21 o 
   2   1  25      552.05      534.92     85.51 o 
   3   1  25      765.25      608.22    103.10 o
[truncated: 38,052 more chars]
